# Supplementary material for: Deep ocean metagenomes provide insight into the metabolic architecture of bathypelagic microbial communities
Source: Commun Biol. 2021 May 21;4:604. doi: 10.1038/s42003-021-02112-2 (PMC8139981; doi:10.1038/s42003-021-02112-2)
Supplement: Supplementary file 4 — Supplementary Data 1 [file 42003_2021_2112_MOESM4_ESM.xlsx]

## Sheet: README
Description of Additional Supplementary Data Files
Supplementary Data 1. Sequencing statistics, novelty analyses and metadata associated to each of the Malaspina samples used in this study
Sample	Malaspina sample code
JGI_project_ID	JGI project ID
JGI_taxon_oid	IMG Genome ID
Bioproject_ID	ENA Project accession
Biosample_ID	ENA sample accession
ENA_Run_Accession_ID	ENA run accession
station	Malaspina station Code
filter size (μm)	Lower filter size
Date	Sampling date
Ocean	Ocean name
Depth	Sampling depth
Longitude	Station longitude
Latitude	Station latitude
Salinity (PSU)	Salinity (PSU)
T.pot (°C)	Potential temperature in °C
O2 (µmol/Kg)	Oxigen concentration (µmol/Kg)
WATERMASS	Watermass characterization according to the potential temperature (θ), salinity (S) and Apparent Oxygen Utilization (AOU)
Basin	Ocean basin
Sequencing_depth (Gbp)	Sequencing effort in base pairs x 10E6
Metagenomic Size (Assembly; bp)	Size of the assembly of metagenomic reads in base pairs
num of predicted genes (protein coding)	Number of protein coding genes predicted in the assembled contigs
num of predicted genes larger than 100bp (protein coding)	Number of protein coding genes larger than 100 base pairs
num of clusters per sample (Integrated catalog)	Number of clusters (genes) per sample after the integration of the Malaspina gene collection (M-geneDB) with TARA's OMRGCv2
num of MALASPINA only clusters (integrated catalog)	Number of clusters (genes) exclusive of Malaspina samples after the integration of the Malaspina gene collection (M-geneDB) with TARA's OMRGCv2
num of mixed clusters (integrated catalog)	Number of clusters (genes) shared between Malaspina and TARA gene collections per sample after the integration of the Malaspina gene collection (M-geneDB) with TARA's OMRGCv2
fraction MALASPINA only clusters (integrated catalog)	Proportion of genes that are exclusive of the Malaspina gene collection per sample after the integration of the Malaspina gene collection (M-geneDB) with TARA's OMRGCv2
Fraction of mixed clusters (integrated catalog)	Proportion of shared genes between Malaspina and TARA gene collections per sample after the integration of the Malaspina gene collection (M-geneDB) with TARA's OMRGCv2
Sample-specific clusters of Malaspina-only clusters (integrated catalog)	Number of clusters (genes) that are specific of a particular Malaspina sample (endemic genes) after the integration of the Malaspina gene collection (M-geneDB) with TARA's OMRGCv2
Fraction of sample-specific Malaspina-only clusters (Integrated catalog)	Fraction of clusters (genes) that are specific of a particular Malaspina sample (endemic genes) after the integration of the Malaspina gene collection (M-geneDB) with TARA's OMRGCv2
Supplementary Data 2. Counts of novel MP-geneDB genes (not in OMRGC v2) that have been annotated for any KEGG ortholog accumulated at the level III of the KEGG BRITE hierachy for KO.
KEGG BRITE KO hierarchy level III	Functional classification of genes and proteins annotated with a KEGG ortholog
Counts	Accumulated counts of a particular functional classification across the novel genes of the M-geneDB (genes absent from TARA's OMRGCv2))
Supplementary Data 3. Relative abundance of protist across the Malaspina deep ocean microbial metagenomes from the particle-attached (PA, 0.8– 20 μm) size fraction.
Domain	Domain name
Phylum	Phylum name
ST#	Malaspina Station code
Supplementary Data 4: Abundance of Bacteria and Archaea across the 58 Malaspina deep ocean microbial metagenomes.
Domain	Domain name
Phylum	Phylum name
MP#	Abundance in each Malaspina sample code
Phylum sum	Sum of all the raw abundances per phylum
Phylum	Phylum name
abundance	Relative abundance per phylum
Supplementary Data 5. Relative abundance of the NCLDV across the Malaspina deep ocean microbial metagenomes
Supplementary Data 5A. from the particle-attached (PA, 0.8– 20 μm) size fraction .
Supplementary Data 5B. from the free-living (FL, 0.2– 0.8 μm) size fraction .
NCLDV family	Family of Nucleo-cytoplasmic large DNA viruses
St#	Nucleo-cytoplasmic large DNA viruses abundance per Malaspina Station
Supplementary Data 6: Abundance of viruses across the 58 Malaspina deep ocean microbial metagenomes.
Sample	Malaspina Sample Code
Station	Malaspina Station Code
Filtersize	Lower filter size
Code_sample	Combination of the Malaspina Station Code and the lifestyle associated to the size range of the filter (Free-living for 0.2-0.8 µm and Particle-attached for 0.8-3.0 µm)
Myoviridae	Normalized contig coverage for the Myoviridae family
Podoviridae	Normalized contig coverage for the Podoviridae family
Siphoviridae	Normalized contig coverage for the Siphoviridae family
Unclassified_Caudovirales	Normalized contig coverage for unclassified Caudovirales
Unaffiliated	Normalized contig coverage for unaffiliated sequences
Total	Total normalized contig coverage
Supplementary Data 7. List of 83 genes based on Kyoto Encyclopedia of Genes and Genomes Orthology (KOs) representative of main biogeochemical cycling from the deep ocean that were searched at the Malaspina Gene Database and the reconstructed MAGs.
KO	KEGG Ortholog (KO) identifier
Name	KO Name
Pathway Description KEGG	Description of KEGG Pathway where the KO is involved
Pathway Final Annotation used in Fig.3-5	Pathway annotation used in Figures 3 and 5
Malaspina Gene DataBase presence	Whether this KO has been found in the Malaspina Gene Database or not
KEGG Module	KEGG Module nme
Metabolism	Metabolism name
Supplementary Data 8. Abundance of 49 KEGG KOs (Kyoto Encyclopedia of Genes and Genomes Orthologs) representative of main biogeochemical cycling pathways from the deep ocean that were found at the Malaspina Gene Database
sample	Malaspina sample code
KO#	KEGG Ortholog identifier
Supplementary Data 9. Taxonomy, assembly metrics and estimations of completeness and contamination of 317 Metagenome Assembled Genomes from the global bathypelagic Ocean
magId	MAG iunique dentifier
domain	Domain name estimated in GTDB (release 89)
phylum	Phylum name estimated in GTDB (release 89)
class	Class name estimated in GTDB (release 89)
order	Order name estimated in GTDB (release 89)
family	Family name estimated in GTDB (release 89)
genus	Genus name estimated in GTDB (release 89)
species	Species name estimated in GTDB (release 89)
Completeness	Estimation of genome completeness of each MAG based on single copy marker genes (checkM)
Contamination	Estimation of genome redundancy (containation) of each MAG based on single copy marker genes (checkM)
genomeSize	Genome size of each MAG in base pairs
contigCount	Number of contigs of each MAG
N50	N50 of each MAG
meanContigLen	Mean contig length of each MAG in base pairs
minContigLen	Minimum contig length of each MAG in base pairs
maxContigLen	Maximum contig length of each MAG in base pairs
Supplementary Data 10. Metabolic relevant genes present in selected 25 MAGs from the global bathypelagic Ocean
magId	MAG unique dentifier
Phylum	Phylum name estimated in GTDB (release 89)
Class	Class name estimated in GTDB (release 89)
Family	Family name estimated in GTDB (release 89)
Genus	Genus name estimated in GTDB (release 89)
Species	Species name estimated in GTDB (release 89)
Completeness (%)	Estimation of genome completeness of each MAG based on single copy marker genes (checkM)
Genome Size (Mbp)	Genome size of each MAG in base pairs
Co-occurence (% samples)	Percentage of samples where a particular MAG has been found based on the recruitment of metagenomic reads
Key marker gene	Gene(s) that define a particular metabolism related to inorganic carbon fication, CO-oxidation, nitrogen, sulfur, hydrogen or urea metabolisms
KEGG (KOs)	Evidence of the presence of the key marker gene for a particular pathway in the MAG based on KEGG KO (or PFAM) annotations
module Completeness (%)	Percentage of KEGG KO per KEGG module (number of observed KO per MAG / number of KO per KEGG module) when a key marker gene has an associated module
Final_Module_Description	Module description
Potential Metabolism	Potential type of metabolism (heterotrophy, mixotrophy, chemolithoautotrophy) based on the analysis of the key marker genes
Functional association	Association to: Non-Cyanobacterial Diazotrophos (NCDs), Ammonia Oxidizing Bacteria (AOB), Sulfur Oxidation Bacteria (SOB), Nitrite-oxidizing bacteria (NOB) or Ammonia-oxidizing archaea (AOA).
Supplementary Data 11. Genes annotated (COG) as ABC-type transporters present in 25 selected MAGs from the global bathypelagic Ocean
magId	MAG unique dentifier
Locus Tag	Unique identifier for the predicted coding sequences
COG	COG identifier (Cluster of orthologous Groups)
COG Description	Short COG description
Number of distinct COGs	Number of distinct ABC-type transporter COGs found in each MAG (only one line per MAG)
Total COGs	Total number of locus tags annotated with any ABC-type transporter COG in each MAG (only one line per MAG)
Supplementary Data 12. Genes annotated (PFAM) as ABC-type transporters present in 25 selected MAGs from the global bathypelagic Ocean
magId	MAG unique dentifier
Locus Tag	Unique identifier for the predicted coding sequences
PFAM	PFAM identifier (Protein Families)
PFAM Description	Short PFAM description
Total PFAMss	Total number of locus tags annotated with any ABC-type transporter PFAM in each MAG (only one line per MAG)
Supplementary Data 13. Summary of genes annotated (COG, PFAM) as ABC-type transporters present in 25 selected MAGs from the global bathypelagic Ocean, plus key metabolism found in the MAG and potentiality for mixotrophy
magId	MAG unique dentifier
Genes with COGs	Total number of locus tags annotated with any ABC-type transporter COG in each MAG
Genes with PFAMs	Total number of locus tags annotated with any ABC-type transporter PFAM in each MAG
KOs Daly	Total number of locus tags annotated with any ABC-type transporter KEGG-KO from Daly et al., 2016 in each MAG (Daly, R., Borton, M., Wilkins, M. et al. Microbial metabolisms in a 2.5-km-deep ecosystem created by hydraulic fracturing in shales. Nat Microbiol 1, 16146 (2016). https://doi.org/10.1038/nmicrobiol.2016.146
Potential Mixotrophy	Metabolism classification according to the ability to use inorganic, organic carbon or both as source of carbon
Phylum	Phylum name estimated in GTDB (release 89)
Class	Class name estimated in GTDB (release 89)
Family	Family name estimated in GTDB (release 89)
Genus	Genus name estimated in GTDB (release 89)
Species	Species name estimated in GTDB (release 89)
Metabolisms with:	Key metabolism found in the MAG
Notes	Notes
Supplementary Data 14. Accumulated abundance in Reads per Genomic Kilobase and sample Gigabase of 317 MAGs from the global bathypelagic Ocean in which potential chemolithoautotrphic MAGs are colouring based on their metabolisms
magId	MAG unique dentifier
Accumulated RPKG	Sum of mapped Reads per Genomic Kilobase and sample Gigabase for all Malaspina samples
Chemolithoautotrophy	Sixteen potential chemolithoautotrophic MAGs are coloring based on their metabolisms

## Sheet: Supplementary Data 1
																						Deep-Malaspina TARA OMRGCv2 Integrated catalog analysis
Sample	JGI_project_ID	JGI_taxon_oid	Bioproject_ID	Biosample_ID	ENA_Run_Accession_ID	station	filter size (μm)	Date	Ocean	Depth	Longitude	Latitude	Salinity (PSU)	T.pot (°C)	O2 (µmol/Kg)	WATERMASS	Basin	Sequencing_depth(Gbp)	Metagenomic Size (Assembly; bp)	num of predicted genes (protein coding)	num of predicted genes larger than 100bp (protein coding)	num of clusters per sample (Integrated catalog)	num of MALASPINA only clusters (integrated catalog)	num of mixed clusters (integrated catalog)	fraction MALASPINA only clusters (integrated catalog)	Fraction of mixed clusters (integrated catalog)	Sample-specific clusters of Malaspina-only clusters (integrated catalog)	Fraction of sample-specific Malaspina-only clusters (Integrated catalog)
MP0103	1004675	3300001060	PRJNA330076	SAMN05422183	SRR3968777	7	0.2	2010-12-23	Atlantic	-4005	-23.45	21.51	34.8951	2.0182	228.614	NADW	Canary basin	3.54	44742882	103788	99630	72343	39772	32571	0.54977	0.45023	7566	0.104585
MP0104	1004672	3300001054	PRJNA330127	SAMN05422130	SRR3968770	7	0.8	2010-12-23	Atlantic	-4005	-23.45	21.51	34.8951	2.0182	228.614	NADW	Canary basin	3.46	22937310	57252	54636	36483	13261	23222	0.363484	0.636516	4732	0.129704
MP0144	1004669	3300000967	PRJNA330135	SAMN05422114	SRR3967905	10	0.8	2010-12-26	Atlantic	-4002	-26	14.52	34.8948	2.0429	216.94	NADW	Canary basin	2.03	10970046	22306	21472	14949	9029	5920	0.603987	0.396013	749	0.0501037
MP0145	1004666	3300000966	PRJNA330017	SAMN05422128	SRR3968061	10	0.2	2010-12-26	Atlantic	-4002	-26	14.52	34.8948	2.0429	216.94	NADW	Canary basin	1.52	15807645	36666	35227	23688	12952	10736	0.546775	0.453225	639	0.0269757
MP0203	1004663	3300001091	PRJNA329987	SAMN05421660	SRR3968063	13	0.8	2010-12-29	Atlantic	-4003	-26	7.33	34.8901	2.0165	231.254	NADW	Canary basin	3.4	42896525	95673	91495	62258	26980	35278	0.433358	0.566642	5762	0.0925504
MP0204	1004660	3300001125	PRJNA330139	SAMN05422107	SRR3968062	13	0.2	2010-12-29	Atlantic	-4003	-26	7.33	34.8901	2.0165	231.254	NADW	Canary basin	3.5	43567243	106354	101738	70505	34090	36415	0.483512	0.516488	7028	0.0996809
MP0261	1004657	3300001122	PRJNA330153	SAMN05422191	SRR3968060	17	0.8	2011-02-01	Atlantic	-4002	-27.33	-3.03	34.8676	1.7369	236.013	NADW	Brazil basin	3.17	22278361	47009	44985	33463	17312	16151	0.517348	0.482652	5868	0.175358
MP0262	1004654	3300001574	PRJNA330005	SAMN05422143	SRR3967700	17	0.2	2011-02-01	Atlantic	-4002	-27.33	-3.03	34.8676	1.7369	236.013	NADW	Brazil basin	3.92	19054207	48130	46106	31069	16336	14733	0.525797	0.474203	1492	0.0480221
MP0326	1004651	3300001013	PRJNA330089	SAMN05422123	SRR3967699	20	0.8	2011-05-01	Atlantic	-4001	-30.19	-9.12	34.8447	1.5802	227.614	NADW	Brazil basin	2.58	15390833	39022	37209	26883	12991	13892	0.483242	0.516758	6265	0.233047
MP0327	1004648	3300001106	PRJNA330161	SAMN05422226	SRR3967690	20	0.2	2011-05-01	Atlantic	-4001	-30.19	-9.12	34.8447	1.5802	227.614	NADW	Brazil basin	3.64	31899950	77701	74269	52703	28465	24238	0.540102	0.459898	5251	0.0996338
MP0371	1004645	3300000984	PRJNA330083	SAMN05422164	SRR3967558	23	0.8	2011-08-01	Atlantic	-4003	-33.41	-15.83	34.8269	1.4542	223.018	NADW	Brazil basin	4.24	16939769	41085	39368	28538	11822	16716	0.414255	0.585745	3045	0.1067
MP0372	1004642	3300001068	PRJNA330007	SAMN05422138	SRR3967319	23	0.2	2011-08-01	Atlantic	-4003	-33.41	-15.83	34.8269	1.4542	223.018	NADW	Brazil basin	5.08	51148844	121715	116803	89922	49970	39952	0.555704	0.444296	13067	0.145315
MP0440	1004639	3300001126	PRJNA330154	SAMN05422188	SRR3967025	26	0.8	2011-11-01	Atlantic	-3907	-36.95	-22.97	34.7347	0.5836	208.882	WSDW	Brazil basin	3.39	22609154	53080	50663	38677	19459	19218	0.503116	0.496884	7547	0.195129
MP0441	1004636	3300000950	PRJNA330097	SAMN05421901	SRR3966130	26	0.2	2011-11-01	Atlantic	-3907	-36.95	-22.97	34.7347	0.5836	208.882	WSDW	Brazil basin	3.2	39450633	97744	93702	66060	32174	33886	0.487042	0.512958	6367	0.0963821
MP0555	1004633	3300000946	PRJNA330095	SAMN05422110	SRR3965676	32	0.8	2011-01-24	Atlantic	-3199	-21.43	-26.91	34.9003	2.2513	230.776	NADW	Brazil basin	3.15	22429581	49471	47428	39835	29344	10491	0.736639	0.263361	15837	0.397565
MP0556	1004630	3300001063	PRJNA330027	SAMN05422117	SRR3965592	32	0.2	2011-01-24	Atlantic	-3199	-21.43	-26.91	34.9003	2.2513	230.776	NADW	Brazil basin	3.1	31900329	79277	75838	56325	29883	26442	0.530546	0.469454	6507	0.115526
MP0626	1004627	3300001578	PRJNA329990	SAMN05422169	SRR3965875	35	0.8	2011-01-27	Atlantic	-3662	-11.8	-28.62	34.8613	2.0761	220.655	NADW	Out of basins	3.14	12496182	29583	28273	21615	15190	6425	0.702753	0.297247	1701	0.0786954
MP0627	1004624	3300000995	PRJNA330150	SAMN05422194	SRR3965874	35	0.2	2011-01-27	Atlantic	-3662	-11.8	-28.62	34.8613	2.0761	220.655	NADW	Out of basins	2.48	17157742	39650	37959	27919	16977	10942	0.608081	0.391919	1009	0.0361403
MP0739	1004621	3300000994	PRJNA330002	SAMN05422147	SRR3965647	41	0.8	2011-02-02	Atlantic	-4001	6.84	-31.81	34.8047	1.4922	205.798	NADW	Agulhas-Cape basin	1.34	4457938	13316	12720	8545	6898	1647	0.807256	0.192744	306	0.0358104
MP0740	1004618	3300001579	PRJNA330094	SAMN05422111	SRR3965758	41	0.2	2011-02-02	Atlantic	-4001	6.84	-31.81	34.8047	1.4922	205.798	NADW	Agulhas-Cape basin	3.22	36663823	91397	87400	62354	33777	28577	0.541697	0.458303	3453	0.0553774
MP0758	1004615	3300001006	PRJNA330019	SAMN05422127	SRR3965809	43	0.8	2011-04-02	Atlantic	-3900	12.7692	-32.8128	34.7503	0.9196	199.296	WSDW	Agulhas-Cape basin	2.46	9110632	16542	15995	13196	9547	3649	0.723477	0.276523	509	0.0385723
MP0759	1004612	3300001581	PRJNA330079	SAMN05422166	SRR3965873	43	0.2	2011-04-02	Atlantic	-3900	12.7692	-32.8128	34.7503	0.9196	199.296	WSDW	Agulhas-Cape basin	3.39	45491639	103131	99081	78373	48616	29757	0.620316	0.379684	21188	0.270348
MP0900	1004609	3300001572	PRJNA330081	SAMN05422165	SRR3965585	50	0.8	2011-02-18	Indian	-4002	39.89	-33.55	34.7402	0.851	199.192	WSDW	Agulhas-Cape basin	2.96	36031019	67494	65064	48318	24673	23645	0.510638	0.489362	4659	0.0964237
MP0901	1004606	3300001058	PRJNA330006	SAMN05421563	SRR3965586	50	0.2	2011-02-18	Indian	-4002	39.89	-33.55	34.7402	0.851	199.192	WSDW	Agulhas-Cape basin	3.11	41948386	100482	96321	69932	31485	38447	0.450223	0.549777	12407	0.177415
MP0959	1004603	3300000975	PRJNA330093	SAMN05421913	SRR3964650	53	0.8	2011-02-25	Indian	-3500	63.2478	-27.9783	34.7241	1.3208	164.931	CDW	Madagascar basin	3.6	23559049	53040	50663	38402	27090	11312	0.705432	0.294568	7915	0.206109
MP0960	1004600	3300001569	PRJNA330128	SAMN05422122	SRR3963982	53	0.2	2011-02-25	Indian	-3500	63.2478	-27.9783	34.7241	1.3208	164.931	CDW	Madagascar basin	3.43	80805655	162428	156334	83275	49967	33308	0.600024	0.399976	16085	0.193155
MP1091	1004597	3300001118	PRJNA330091	SAMN05422115	SRR3963658	59	0.8	2011-03-03	Indian	-4000	82.62	-29.81	34.7244	1.0745	176.069	CDW	Mid Indian basin	3.23	11421185	32769	31214	22203	16459	5744	0.741296	0.258704	1307	0.0588659
MP1092	1004594	3300000974	PRJNA330020	SAMN05421707	SRR3963622	59	0.2	2011-03-03	Indian	-4000	82.62	-29.81	34.7244	1.0745	176.069	CDW	Mid Indian basin	2.76	25480041	69352	66185	48529	30192	18337	0.622143	0.377857	8824	0.181829
MP1140	1004591	3300000978	PRJNA329993	SAMN05422158	SRR3963805	62	0.8	2011-06-03	Indian	-2400	92.9852	-29.6525	34.7266	1.8199	158.945	CDW	Out of basins	3.11	1166769	3478	3274	2691	2142	549	0.795987	0.204013	1165	0.432925
MP1141	1004588	3300001129	PRJNA329989	SAMN05421561	SRR3963804	62	0.2	2011-06-03	Indian	-2400	92.9852	-29.6525	34.7266	1.8199	158.945	CDW	Out of basins	4	16308748	48806	46639	35050	11499	23551	0.328074	0.671926	6556	0.187047
MP1201	1004585	3300000981	PRJNA330138	SAMN05422108	SRR3963571	65	0.8	2011-09-03	Indian	-4001	103.308	-30.3327	34.7178	0.8069	186.08	WSDW	South Australian basin	2.94	10584864	31698	30083	22430	15838	6592	0.706108	0.293892	2958	0.131877
MP1202	1004582	3300001046	PRJNA330001	SAMN05422148	SRR3963457	65	0.2	2011-09-03	Indian	-4001	103.308	-30.3327	34.7178	0.8069	186.08	WSDW	South Australian basin	3.67	38186339	91291	87471	65865	43056	22809	0.653701	0.346299	13857	0.210385
MP1241	1004579	3300000965	PRJNA330140	SAMN05422106	SRR3963498	67	0.8	2011-11-03	Indian	-4004	110.18	-31.16	34.7202	0.9869	174.317	CDW	South Australian basin	2.83	10845980	28515	27317	17677	6757	10920	0.382248	0.617752	1042	0.0589467
MP1374	1004570	3300001568	PRJNA330113	SAMN05422152	SRR3963458	74	0.2	2011-03-23	Indian	-3996	135.19	-39.23	34.722	0.9479	180.681	CDW	South Australian basin	2.83	27294377	67961	65121	45765	26090	19675	0.570086	0.429914	4011	0.0876434
MP1434	1004567	3300001010	PRJNA329988	SAMN05422170	SRR3963599	77	0.8	2011-03-27	Indian	-4001	150.41	-38.64	34.716	0.8366	179.317	WSDW	South Australian basin	3.13	6742179	20385	19309	15113	9809	5304	0.649044	0.350956	1767	0.116919
MP1482	1004561	3300001016	PRJNA330008	SAMN05422137	SRR3963456	81	0.8	2011-04-18	Pacific	-3501	179.141	-28.4063	34.6818	1.5728	140.366	CDW	Fiji basin	3.2	19691981	40444	39130	30700	26790	3910	0.872638	0.127362	1537	0.0500651
MP1483	1004558	3300001573	PRJNA329986	SAMN05422171	SRR3963449	81	0.2	2011-04-18	Pacific	-3501	179.141	-28.4063	34.6818	1.5728	140.366	CDW	Fiji basin	3.36	26213344	65652	63056	47755	28850	18905	0.604125	0.395875	5025	0.105225
MP1493	1004555	3300001571	PRJNA330073	SAMN05422189	SRR3962777	82	0.8	2011-04-19	Pacific	-2150	-179.52	-25.49	34.6456	2.0126	139.112	CDW	Out of basins	3.36	17352071	40089	38276	30586	25967	4619	0.848983	0.151017	3533	0.11551
MP1494	1004552	3300000999	PRJNA330145	SAMN05421703	SRR3962680	82	0.2	2011-04-19	Pacific	-2150	-179.52	-25.49	34.6456	2.0126	139.112	CDW	Out of basins	2.01	10213671	27165	25909	19689	11321	8368	0.574991	0.425009	2371	0.120423
MP1648	1004543	3300001114	PRJNA330080	SAMN05421555	SRR3962772	91	0.8	2011-04-28	Pacific	-4018	-170.741	-5.75	34.6955	1.1026	153.194	CDW	Pacific basin	2.57	26512352	63556	60958	46208	40954	5254	0.886297	0.113703	3003	0.0649887
MP1649	1004540	3300001586	PRJNA330018	SAMN05421706	SRR3962773	91	0.2	2011-04-28	Pacific	-4018	-170.741	-5.75	34.6955	1.1026	153.194	CDW	Pacific basin	3.92	53520525	136619	130930	91899	57566	34333	0.626405	0.373595	11031	0.120034
MP1787	1004537	3300001115	PRJNA330136	SAMN05422113	SRR3961936	97	0.8	2011-04-05	Pacific	-3818	-163.53	9.22	34.692	1.1537	142.409	CDW	Pacific basin	3	34401031	80852	77546	59258	49422	9836	0.834014	0.165986	4738	0.0799554
MP1788	1004534	3300001582	PRJNA330126	SAMN05421699	SRR3962293	97	0.2	2011-04-05	Pacific	-3818	-163.53	9.22	34.692	1.1537	142.409	CDW	Pacific basin	3.95	50860644	126012	120638	89704	60048	29656	0.669402	0.330598	16055	0.178978
MP1896	1004531	3300001105	PRJNA330119	SAMN05422140	SRR3962771	103	0.8	2011-05-16	Pacific	-4013	-150.319	21.0638	34.6888	1.162	134.343	CDW	Pacific basin	4.01	48466561	107853	103735	85012	72389	12623	0.851515	0.148485	18127	0.213229
MP2016	1004522	3300001570	PRJNA330009	SAMN05422136	SRR3961935	109	0.2	2011-05-22	Pacific	-4004	-133.26	18.04	34.6897	1.1582	135.057	CDW	Pacific basin	3.38	28067177	73663	70537	49190	33657	15533	0.684224	0.315776	3722	0.0756658
MP2052	1004519	3300000971	PRJNA330106	SAMN05421697	SRR3962508	112	0.8	2011-05-25	Pacific	-4002	-124.474	15.9087	34.6897	1.1733	133.925	CDW	Pacific basin	2.69	22232639	52962	50723	38680	32165	6515	0.831567	0.168433	5041	0.130326
MP2053	1004516	3300001576	PRJNA330152	SAMN05422192	SRR3961906	112	0.2	2011-05-25	Pacific	-4002	-124.474	15.9087	34.6897	1.1733	133.925	CDW	Pacific basin	2.3	20711755	57674	55244	37590	24646	12944	0.655653	0.344347	2251	0.0598829
MP2158	1004507	3300001051	PRJNA330112	SAMN05422153	SRR3961604	118	0.8	2011-05-31	Pacific	-3103	-108.06	12	34.6805	1.4552	113.029	CDW	Pacific basin	3.14	16312242	36463	35019	25160	19189	5971	0.762679	0.237321	1951	0.0775437
MP2159	1004504	3300001049	PRJNA330085	SAMN05422163	SRR3961047	118	0.2	2011-05-31	Pacific	-3103	-108.06	12	34.6805	1.4552	113.029	CDW	Pacific basin	3.29	25131037	64468	61797	44253	23028	21225	0.520372	0.479628	3243	0.0732832
MP2252	1004501	3300001113	PRJNA330131	SAMN05422120	SRR3960684	121	0.8	2011-03-06	Pacific	-3008	-99.2462	10.0927	34.6755	1.6156	103.806	CDW	Guatemala basin	3.79	34500678	72350	69436	56070	38461	17609	0.685946	0.314054	16738	0.29852
MP2253	1004498	3300001121	PRJNA329991	SAMN05422160	SRR3960579	121	0.2	2011-03-06	Pacific	-3008	-99.2462	10.0927	34.6755	1.6156	103.806	CDW	Guatemala basin	3.59	28979385	72695	69828	51786	24903	26883	0.480883	0.519117	4386	0.0846947
MP2497	1004495	3300001577	PRJNA330160	SAMN05422175	SRR3960581	131	0.8	2011-06-25	Atlantic	-4003	-59.83	17.43	34.9004	1.9688	242.893	NADW	North American basin	2.95	39980741	84954	81865	68317	54683	13634	0.80043	0.19957	18954	0.277442
MP2633	1004489	3300001127	PRJNA330088	SAMN05422133	SRR3960580	134	0.8	2011-06-28	Atlantic	-4003	-52.6367	19.9897	34.8889	1.9211	230.889	NADW	North American basin	5.68	53880225	124245	119331	92975	68341	24634	0.735047	0.264953	31132	0.334843
MP2634	1004486	3300001587	PRJNA329999	SAMN05422149	SRR3960575	134	0.2	2011-06-28	Atlantic	-4003	-52.6367	19.9897	34.8889	1.9211	230.889	NADW	North American basin	5.9	70795660	166470	159903	121250	72246	49004	0.595843	0.404157	27229	0.224569
MP2913	1004483	3300001585	PRJNA330096	SAMN05422104	SRR3960576	144	0.8	2011-08-07	Atlantic	-4003	-23.69	29.97	34.9071	2.1123	223.527	NADW	Canary basin	4.64	43403400	107933	103285	75723	44026	31697	0.581409	0.418591	18123	0.239333
MP2914	1004480	3300001575	PRJNA330129	SAMN05422121	SRR3960578	144	0.2	2011-08-07	Atlantic	-4003	-23.69	29.97	34.9071	2.1123	223.527	NADW	Canary basin	4.6	60091275	135965	130847	91483	45343	46140	0.495644	0.504356	15676	0.171354
MP2968	1004477	3300000982	PRJNA330077	SAMN05422168	SRR3960572	146	0.8	2011-10-07	Atlantic	-4002	-17.2662	32.0788	34.9058	2.0997	221.57	NADW	Canary basin	4.11	13515488	28960	27772	19917	7596	12321	0.381383	0.618617	1020	0.0512125
MP2969	1004474	3300001123	PRJNA330149	SAMN05422195	SRR3960577	146	0.2	2011-10-07	Atlantic	-4002	-17.2662	32.0788	34.9058	2.0997	221.57	NADW	Canary basin	4.79	51412913	124644	119653	86136	45213	40923	0.524902	0.475098	7418	0.0861196

## Sheet: Supplementary Data 2
Counts of Genes from novel MP-geneDB genes (not in OMRGC) that have been annotated with the KEGG database
KEGG BRITE KO hierarchy level III	Count
Transporters [BR:ko02000]	32132
DNA repair and recombination proteins [BR:ko03400]	13734
Enzymes with EC numbers	11828
Transfer RNA biogenesis [BR:ko03016]	11686
Two-component system [PATH:ko02020]	10127
Peptidases and inhibitors [BR:ko01002]	9526
ABC transporters [PATH:ko02010]	9377
Function unknown	8779
Secretion system [BR:ko02044]	8231
Exosome [BR:ko04147]	7860
Amino acid related enzymes [BR:ko01007]	7804
Purine metabolism [PATH:ko00230]	7559
Quorum sensing [PATH:ko02024]	7013
Mitochondrial biogenesis [BR:ko03029]	6316
Pyruvate metabolism [PATH:ko00620]	6301
Aminoacyl-tRNA biosynthesis [PATH:ko00970]	6161
Chromosome and associated proteins [BR:ko03036]	6128
Glyoxylate and dicarboxylate metabolism [PATH:ko00630]	6037
Bacterial motility proteins [BR:ko02035]	5997
Glycine, serine and threonine metabolism [PATH:ko00260]	5833
Ribosome biogenesis [BR:ko03009]	5820
Oxidative phosphorylation [PATH:ko00190]	5642
DNA replication proteins [BR:ko03032]	5627
Carbon fixation pathways in prokaryotes [PATH:ko00720]	5453
Glycolysis / Gluconeogenesis [PATH:ko00010]	5318
Cysteine and methionine metabolism [PATH:ko00270]	5286
Valine, leucine and isoleucine degradation [PATH:ko00280]	5215
Alanine, aspartate and glutamate metabolism [PATH:ko00250]	5038
Chaperones and folding catalysts [BR:ko03110]	5025
Ribosome [BR:ko03011]	4635
Ribosome [PATH:ko03010]	4634
Propanoate metabolism [PATH:ko00640]	4516
Amino sugar and nucleotide sugar metabolism [PATH:ko00520]	4470
Prokaryotic defense system [BR:ko02048]	4444
Butanoate metabolism [PATH:ko00650]	4361
Citrate cycle (TCA cycle) [PATH:ko00020]	4345
Pyrimidine metabolism [PATH:ko00240]	4257
Lipid biosynthesis proteins [BR:ko01004]	4153
Two-component system [BR:ko02022]	4143
Transcription factors [BR:ko03000]	4063
Bacterial secretion system [PATH:ko03070]	4062
Peptidoglycan biosynthesis and degradation proteins [BR:ko01011]	4054
Methane metabolism [PATH:ko00680]	4018
Fatty acid degradation [PATH:ko00071]	3929
Transcription machinery [BR:ko03021]	3799
Homologous recombination [PATH:ko03440]	3760
Arginine and proline metabolism [PATH:ko00330]	3712
Tryptophan metabolism [PATH:ko00380]	3450
Mismatch repair [PATH:ko03430]	3442
Messenger RNA biogenesis [BR:ko03019]	3435
Protein kinases [BR:ko01001]	3325
Porphyrin and chlorophyll metabolism [PATH:ko00860]	3222
DNA replication [PATH:ko03030]	3216
RNA degradation [PATH:ko03018]	3129
Phenylalanine, tyrosine and tryptophan biosynthesis [PATH:ko00400]	3065
General function prediction only	3000
Lysine degradation [PATH:ko00310]	2882
Peptidoglycan biosynthesis [PATH:ko00550]	2847
Phenylalanine metabolism [PATH:ko00360]	2726
Translation factors [BR:ko03012]	2722
Fatty acid biosynthesis [PATH:ko00061]	2677
Pentose phosphate pathway [PATH:ko00030]	2608
Arginine biosynthesis [PATH:ko00220]	2589
Nucleotide excision repair [PATH:ko03420]	2570
Replication and repair	2544
Glutathione metabolism [PATH:ko00480]	2477
Benzoate degradation [PATH:ko00362]	2471
Protein export [PATH:ko03060]	2461
Nitrogen metabolism [PATH:ko00910]	2432
Nicotinate and nicotinamide metabolism [PATH:ko00760]	2408
Carbon fixation in photosynthetic organisms [PATH:ko00710]	2357
Cell cycle - Caulobacter [PATH:ko04112]	2328
Starch and sucrose metabolism [PATH:ko00500]	2315
One carbon pool by folate [PATH:ko00670]	2311
Valine, leucine and isoleucine biosynthesis [PATH:ko00290]	2303
Folate biosynthesis [PATH:ko00790]	2263
Flagellar assembly [PATH:ko02040]	2245
Pantothenate and CoA biosynthesis [PATH:ko00770]	2227
Lipopolysaccharide biosynthesis proteins [BR:ko01005]	2220
Terpenoid backbone biosynthesis [PATH:ko00900]	2194
Sulfur metabolism [PATH:ko00920]	2153
Histidine metabolism [PATH:ko00340]	2148
Lysine biosynthesis [PATH:ko00300]	2078
beta-Lactam resistance [PATH:ko01501]	2072
Fructose and mannose metabolism [PATH:ko00051]	2016
Selenocompound metabolism [PATH:ko00450]	2009
Base excision repair [PATH:ko03410]	1999
Transport	1994
Biofilm formation - Vibrio cholerae [PATH:ko05111]	1975
Glycerophospholipid metabolism [PATH:ko00564]	1938
Bacterial chemotaxis [PATH:ko02030]	1912
Tyrosine metabolism [PATH:ko00350]	1906
Glycosyltransferases [BR:ko01003]	1884
Lipopolysaccharide biosynthesis [PATH:ko00540]	1833
beta-Alanine metabolism [PATH:ko00410]	1776
Drug metabolism - other enzymes [PATH:ko00983]	1579
Biotin metabolism [PATH:ko00780]	1571
PPAR signaling pathway [PATH:ko03320]	1488
Peroxisome [PATH:ko04146]	1479
Glycerolipid metabolism [PATH:ko00561]	1472
Thiamine metabolism [PATH:ko00730]	1463
Cationic antimicrobial peptide (CAMP) resistance [PATH:ko01503]	1439
Galactose metabolism [PATH:ko00052]	1422
Biofilm formation - Pseudomonas aeruginosa [PATH:ko02025]	1399
Longevity regulating pathway - worm [PATH:ko04212]	1379
Legionellosis [PATH:ko05134]	1308
Cytoskeleton proteins [BR:ko04812]	1304
C5-Branched dibasic acid metabolism [PATH:ko00660]	1301
RNA polymerase [PATH:ko03020]	1268
Membrane trafficking [BR:ko04131]	1267
Streptomycin biosynthesis [PATH:ko00521]	1262
Protein processing	1261
Ubiquinone and other terpenoid-quinone biosynthesis [PATH:ko00130]	1260
Antimicrobial resistance genes [BR:ko01504]	1224
Biofilm formation - Escherichia coli [PATH:ko02026]	1213
Sulfur relay system [PATH:ko04122]	1146
Chloroalkane and chloroalkene degradation [PATH:ko00625]	1136
Monobactam biosynthesis [PATH:ko00261]	1109
HIF-1 signaling pathway [PATH:ko04066]	1068
Photosynthesis proteins [BR:ko00194]	1059
Prenyltransferases [BR:ko01006]	1043
Taurine and hypotaurine metabolism [PATH:ko00430]	1013
Limonene and pinene degradation [PATH:ko00903]	1008
Photosynthesis [PATH:ko00195]	986
Cyanoamino acid metabolism [PATH:ko00460]	981
Plant-pathogen interaction [PATH:ko04626]	980
Geraniol degradation [PATH:ko00281]	971
Thermogenesis [PATH:ko04714]	965
Structural proteins	951
Aminobenzoate degradation [PATH:ko00627]	922
Ascorbate and aldarate metabolism [PATH:ko00053]	894
Necroptosis [PATH:ko04217]	892
Synthesis and degradation of ketone bodies [PATH:ko00072]	873
Tuberculosis [PATH:ko05152]	868
Inositol phosphate metabolism [PATH:ko00562]	850
Pentose and glucuronate interconversions [PATH:ko00040]	839
Pathways in cancer [PATH:ko05200]	834
Caprolactam degradation [PATH:ko00930]	814
Platinum drug resistance [PATH:ko01524]	798
Prodigiosin biosynthesis [PATH:ko00333]	796
Energy metabolism	792
Signaling proteins	788
Glucagon signaling pathway [PATH:ko04922]	787
Fluid shear stress and atherosclerosis [PATH:ko05418]	778
Vancomycin resistance [PATH:ko01502]	766
Others	766
Vitamin B6 metabolism [PATH:ko00750]	751
Drug metabolism - cytochrome P450 [PATH:ko00982]	749
Longevity regulating pathway - multiple species [PATH:ko04213]	744
Central carbon metabolism in cancer [PATH:ko05230]	731
Antifolate resistance [PATH:ko01523]	721
Riboflavin metabolism [PATH:ko00740]	714
Metabolism of xenobiotics by cytochrome P450 [PATH:ko00980]	703
Novobiocin biosynthesis [PATH:ko00401]	688
Protein phosphatases and associated proteins [BR:ko01009]	639
Polyketide sugar unit biosynthesis [PATH:ko00523]	639
Tropane, piperidine and pyridine alkaloid biosynthesis [PATH:ko00960]	634
Styrene degradation [PATH:ko00643]	618
Huntington disease [PATH:ko05016]	616
Alzheimer disease [PATH:ko05010]	590
GABAergic synapse [PATH:ko04727]	571
D-Glutamine and D-glutamate metabolism [PATH:ko00471]	567
Glutamatergic synapse [PATH:ko04724]	558
NOD-like receptor signaling pathway [PATH:ko04621]	557
MAPK signaling pathway - plant [PATH:ko04016]	546
Chemical carcinogenesis [PATH:ko05204]	539
Adipocytokine signaling pathway [PATH:ko04920]	539
Ferroptosis [PATH:ko04216]	528
Insect hormone biosynthesis [PATH:ko00981]	517
Phenylpropanoid biosynthesis [PATH:ko00940]	480
Insulin resistance [PATH:ko04931]	436
Glucosinolate biosynthesis [PATH:ko00966]	432
Protein processing in endoplasmic reticulum [PATH:ko04141]	422
Isoquinoline alkaloid biosynthesis [PATH:ko00950]	417
Chlorocyclohexane and chlorobenzene degradation [PATH:ko00361]	412
Cofactor metabolism	396
Biosynthesis of ansamycins [PATH:ko01051]	394
Acarbose and validamycin biosynthesis [PATH:ko00525]	379
Shigellosis [PATH:ko05131]	375
Hepatocellular carcinoma [PATH:ko05225]	370
Transcription	368
Non-alcoholic fatty liver disease (NAFLD) [PATH:ko04932]	367
Naphthalene degradation [PATH:ko00626]	361
AMPK signaling pathway [PATH:ko04152]	359
Parkinson disease [PATH:ko05012]	353
Phenazine biosynthesis [PATH:ko00405]	347
Phosphatidylinositol signaling system [PATH:ko04070]	342
Retinol metabolism [PATH:ko00830]	339
Cell growth	338
Salmonella infection [PATH:ko05132]	337
RNA transport [PATH:ko03013]	335
Pathogenic Escherichia coli infection [PATH:ko05130]	335
D-Alanine metabolism [PATH:ko00473]	332
Amyotrophic lateral sclerosis (ALS) [PATH:ko05014]	331
Sphingolipid metabolism [PATH:ko00600]	323
Xylene degradation [PATH:ko00622]	321
Type I diabetes mellitus [PATH:ko04940]	315
Viral carcinogenesis [PATH:ko05203]	310
Phosphonate and phosphinate metabolism [PATH:ko00440]	308
Proteasome [BR:ko03051]	287
Penicillin and cephalosporin biosynthesis [PATH:ko00311]	271
Ribosome biogenesis in eukaryotes [PATH:ko03008]	270
alpha-Linolenic acid metabolism [PATH:ko00592]	270
MicroRNAs in cancer [PATH:ko05206]	267
Carbapenem biosynthesis [PATH:ko00332]	265
Toluene degradation [PATH:ko00623]	263
Biosynthesis of unsaturated fatty acids [PATH:ko01040]	263
Phosphotransferase system (PTS) [PATH:ko02060]	253
Cardiac muscle contraction [PATH:ko04260]	252
Other glycan degradation [PATH:ko00511]	250
Insulin signaling pathway [PATH:ko04910]	250
Unclassified viral proteins	248
Biosynthesis of vancomycin group antibiotics [PATH:ko01055]	245
Atrazine degradation [PATH:ko00791]	244
Lipoic acid metabolism [PATH:ko00785]	242
Human papillomavirus infection [PATH:ko05165]	242
Pertussis [PATH:ko05133]	241
Meiosis - yeast [PATH:ko04113]	238
PI3K-Akt signaling pathway [PATH:ko04151]	231
Steroid degradation [PATH:ko00984]	230
Ethylbenzene degradation [PATH:ko00642]	229
FoxO signaling pathway [PATH:ko04068]	223
Carotenoid biosynthesis [PATH:ko00906]	221
N-Glycan biosynthesis [PATH:ko00510]	220
Glycosylphosphatidylinositol (GPI)-anchored proteins [BR:ko00537]	219
Thyroid hormone synthesis [PATH:ko04918]	218
Fluorobenzoate degradation [PATH:ko00364]	217
Epithelial cell signaling in Helicobacter pylori infection [PATH:ko05120]	214
Renin-angiotensin system [PATH:ko04614]	206
Glycosaminoglycan degradation [PATH:ko00531]	206
Polyketide biosynthesis proteins [BR:ko01008]	204
Type II diabetes mellitus [PATH:ko04930]	198
Carbohydrate metabolism	195
Translation	192
Steroid hormone biosynthesis [PATH:ko00140]	192
Longevity regulating pathway [PATH:ko04211]	191
Cell motility	189
Biosynthesis of siderophore group nonribosomal peptides [PATH:ko01053]	186
Cytochrome P450 [BR:ko00199]	177
Apoptosis - fly [PATH:ko04214]	177
Amino acid metabolism	176
Primary immunodeficiency [PATH:ko05340]	172
Renal cell carcinoma [PATH:ko05211]	171
IL-17 signaling pathway [PATH:ko04657]	171
Cushing syndrome [PATH:ko04934]	171
Zeatin biosynthesis [PATH:ko00908]	170
Prostate cancer [PATH:ko05215]	170
Th17 cell differentiation [PATH:ko04659]	169
Progesterone-mediated oocyte maturation [PATH:ko04914]	169
Estrogen signaling pathway [PATH:ko04915]	169
Antigen processing and presentation [PATH:ko04612]	169
Secondary bile acid biosynthesis [PATH:ko00121]	167
Arachidonic acid metabolism [PATH:ko00590]	164
Proximal tubule bicarbonate reclamation [PATH:ko04964]	157
Bacterial toxins [BR:ko02042]	157
Dioxin degradation [PATH:ko00621]	155
Apoptosis [PATH:ko04210]	155
Glycan metabolism	148
Basal transcription factors [PATH:ko03022]	142
Arabinogalactan biosynthesis - Mycobacterium [PATH:ko00572]	140
Nitrotoluene degradation [PATH:ko00633]	135
Chagas disease (American trypanosomiasis) [PATH:ko05142]	135
CD molecules [BR:ko04090]	135
Lysosome [PATH:ko04142]	134
African trypanosomiasis [PATH:ko05143]	134
Proteoglycans in cancer [PATH:ko05205]	131
Spinocerebellar ataxia [PATH:ko05017]	129
Lipoarabinomannan (LAM) biosynthesis [PATH:ko00571]	129
Autophagy - yeast [PATH:ko04138]	125
Polycyclic aromatic hydrocarbon degradation [PATH:ko00624]	124
Influenza A [PATH:ko05164]	124
Herpes simplex virus 1 infection [PATH:ko05168]	124
Ether lipid metabolism [PATH:ko00565]	123
Protein digestion and absorption [PATH:ko04974]	121
Hepatitis C [PATH:ko05160]	121
Ubiquitin system [BR:ko04121]	119
Measles [PATH:ko05162]	117
Biosynthesis of various secondary metabolites - part 2 [PATH:ko00998]	116
Global maps only	114
Hepatitis B [PATH:ko05161]	112
Small cell lung cancer [PATH:ko05222]	107
Viral myocarditis [PATH:ko05416]	105
Various types of N-glycan biosynthesis [PATH:ko00513]	105
Kaposi sarcoma-associated herpesvirus infection [PATH:ko05167]	104
Human cytomegalovirus infection [PATH:ko05163]	104
Toxoplasmosis [PATH:ko05145]	103
p53 signaling pathway [PATH:ko04115]	102
Human immunodeficiency virus 1 infection [PATH:ko05170]	102
Epstein-Barr virus infection [PATH:ko05169]	102
Colorectal cancer [PATH:ko05210]	102
Apoptosis - multiple species [PATH:ko04215]	102
MAPK signaling pathway - yeast [PATH:ko04011]	100
Proteasome [PATH:ko03050]	93
MAPK signaling pathway - fly [PATH:ko04013]	92
Linoleic acid metabolism [PATH:ko00591]	90
Dopaminergic synapse [PATH:ko04728]	87
Serotonergic synapse [PATH:ko04726]	86
Neomycin, kanamycin and gentamicin biosynthesis [PATH:ko00524]	86
Cocaine addiction [PATH:ko05030]	84
Amphetamine addiction [PATH:ko05031]	84
Alcoholism [PATH:ko05034]	84
Non-homologous end-joining [PATH:ko03450]	81
Glycosaminoglycan binding proteins [BR:ko00536]	80
Secondary metabolism	73
Lipid metabolism	72
Glycosphingolipid biosynthesis - globo and isoglobo series [PATH:ko00603]	70
Primary bile acid biosynthesis [PATH:ko00120]	67
Bile secretion [PATH:ko04976]	67
Staurosporine biosynthesis [PATH:ko00404]	66
Mineral absorption [PATH:ko04978]	66
Fanconi anemia pathway [PATH:ko03460]	64
Endocytosis [PATH:ko04144]	63
Vibrio cholerae infection [PATH:ko05110]	61
Bacterial invasion of epithelial cells [PATH:ko05100]	58
Bladder cancer [PATH:ko05219]	55
Nonribosomal peptide structures [PATH:ko01054]	53
D-Arginine and D-ornithine metabolism [PATH:ko00472]	52
Oxytocin signaling pathway [PATH:ko04921]	51
Parathyroid hormone synthesis, secretion and action [PATH:ko04928]	50
Hypertrophic cardiomyopathy (HCM) [PATH:ko05410]	49
mRNA surveillance pathway [PATH:ko03015]	47
Choline metabolism in cancer [PATH:ko05231]	46
Glycosphingolipid biosynthesis - ganglio series [PATH:ko00604]	44
Amoebiasis [PATH:ko05146]	44
Leishmaniasis [PATH:ko05140]	41
Staphylococcus aureus infection [PATH:ko05150]	40
cAMP signaling pathway [PATH:ko04024]	39
Axon regeneration [PATH:ko04361]	39
Sphingolipid signaling pathway [PATH:ko04071]	37
Prion diseases [PATH:ko05020]	37
Phospholipase D signaling pathway [PATH:ko04072]	37
Prolactin signaling pathway [PATH:ko04917]	32
Human T-cell leukemia virus 1 infection [PATH:ko05166]	32
Renin secretion [PATH:ko04924]	31
Furfural degradation [PATH:ko00365]	26
Thyroid hormone signaling pathway [PATH:ko04919]	25
Phagosome [PATH:ko04145]	25
Betalain biosynthesis [PATH:ko00965]	23
Type I polyketide structures [PATH:ko01052]	22
Carbohydrate digestion and absorption [PATH:ko04973]	22
Steroid biosynthesis [PATH:ko00100]	21
RIG-I-like receptor signaling pathway [PATH:ko04622]	21
Retrograde endocannabinoid signaling [PATH:ko04723]	21
Pancreatic secretion [PATH:ko04972]	20
Pancreatic cancer [PATH:ko05212]	20
Sesquiterpenoid and triterpenoid biosynthesis [PATH:ko00909]	19
Dilated cardiomyopathy (DCM) [PATH:ko05414]	18
Indole alkaloid biosynthesis [PATH:ko00901]	17
Apelin signaling pathway [PATH:ko04371]	17
Focal adhesion [PATH:ko04510]	16
Biosynthesis of enediyne antibiotics [PATH:ko01059]	16
mTOR signaling pathway [PATH:ko04150]	15
EGFR tyrosine kinase inhibitor resistance [PATH:ko01521]	15
Autophagy - animal [PATH:ko04140]	15
Fc gamma R-mediated phagocytosis [PATH:ko04666]	14
Tight junction [PATH:ko04530]	13
Relaxin signaling pathway [PATH:ko04926]	13
Ras signaling pathway [PATH:ko04014]	13
Platelet activation [PATH:ko04611]	13
GnRH signaling pathway [PATH:ko04912]	13
ECM-receptor interaction [PATH:ko04512]	13
AGE-RAGE signaling pathway in diabetic complications [PATH:ko04933]	13
Vasopressin-regulated water reabsorption [PATH:ko04962]	11
Stilbenoid, diarylheptanoid and gingerol biosynthesis [PATH:ko00945]	11
Flavonoid biosynthesis [PATH:ko00941]	11
Cytosolic DNA-sensing pathway [PATH:ko04623]	11
Cell cycle [PATH:ko04110]	10
Biosynthesis of type II polyketide products [PATH:ko01057]	10
Bisphenol degradation [PATH:ko00363]	9
Regulation of lipolysis in adipocytes [PATH:ko04923]	8
Biosynthesis of type II polyketide backbone [PATH:ko01056]	8
Tetracycline biosynthesis [PATH:ko00253]	7
Hematopoietic cell lineage [PATH:ko04640]	7
Isoflavonoid biosynthesis [PATH:ko00943]	6
Glycosylphosphatidylinositol (GPI)-anchor biosynthesis [PATH:ko00563]	6
Yersinia infection [PATH:ko05135]	5
Systemic lupus erythematosus [PATH:ko05322]	5
Nucleotide metabolism	5
Calcium signaling pathway [PATH:ko04020]	5
Monoterpenoid biosynthesis [PATH:ko00902]	4
Melanogenesis [PATH:ko04916]	4
Flavone and flavonol biosynthesis [PATH:ko00944]	4
Caffeine metabolism [PATH:ko00232]	4
VEGF signaling pathway [PATH:ko04370]	3
Toll and Imd signaling pathway [PATH:ko04624]	3
Regulation of actin cytoskeleton [PATH:ko04810]	3
Rap1 signaling pathway [PATH:ko04015]	3
Phototransduction - fly [PATH:ko04745]	3
Leukocyte transendothelial migration [PATH:ko04670]	3
Hippo signaling pathway [PATH:ko04390]	3
Hippo signaling pathway - fly [PATH:ko04391]	3
Fatty acid elongation [PATH:ko00062]	3
Cholinergic synapse [PATH:ko04725]	3
Arrhythmogenic right ventricular cardiomyopathy (ARVC) [PATH:ko05412]	3
Adherens junction [PATH:ko04520]	3
TNF signaling pathway [PATH:ko04668]	2
Signaling pathways regulating pluripotency of stem cells [PATH:ko04550]	2
Ovarian steroidogenesis [PATH:ko04913]	2
NF-kappa B signaling pathway [PATH:ko04064]	2
C-type lectin receptor signaling pathway [PATH:ko04625]	2
cGMP-PKG signaling pathway [PATH:ko04022]	2
Biosynthesis of various secondary metabolites - part 1 [PATH:ko00999]	2
Ubiquitin mediated proteolysis [PATH:ko04120]	1
Transcriptional misregulation in cancer [PATH:ko05202]	1
Synaptic vesicle cycle [PATH:ko04721]	1
Spliceosome [PATH:ko03040]	1
Spliceosome [BR:ko03041]	1
Salivary secretion [PATH:ko04970]	1
Photosynthesis - antenna proteins [PATH:ko00196]	1
Insulin secretion [PATH:ko04911]	1
Glycosphingolipid biosynthesis - lacto and neolacto series [PATH:ko00601]	1
Gastric acid secretion [PATH:ko04971]	1
Endocrine and other factor-regulated calcium reabsorption [PATH:ko04961]	1
Complement and coagulation cascades [PATH:ko04610]	1
Aldosterone synthesis and secretion [PATH:ko04925]	1
Aldosterone-regulated sodium reabsorption [PATH:ko04960]	1
Adrenergic signaling in cardiomyocytes [PATH:ko04261]	1
	531230

## Sheet: Supplementary Data 3
Domain	Phylum	ST7	ST10	ST13	ST17	ST20	ST23	ST26	ST32	ST35	ST41	ST43	ST50	ST53	ST59	ST62	ST65	ST67	ST74	ST77	ST81	ST82	ST91	ST97	ST103	ST109	ST112	ST118	ST121	ST131	ST134	ST144	ST146
Eukarya	Radiolaria	0.4615	0.2988	0	0.1284	0.165	0.3667	0.2217	0.1067	0.1686	0.1922	0.3279	0.1176	0.084	0.1381	0.2618	0.3112	0.5636	0	0.4219	0.3003	0.0936	0.2713	0.1486	0.1374	0	0.1049	0.2241	0.181	0.0258	0.2391	0.1824	0.4762
Eukarya	Excavata	0.2591	0.2792	0	0.2219	0.2121	0.2216	0.2409	0.0859	0.2898	0.1635	0.2602	0.0168	0.1305	0.2467	0.1532	0.1101	0.0848	0	0.1256	0.2888	0.1569	0.093	0.1622	0.0824	0	0.2397	0.3004	0.1775	0.0324	0.2293	0.1569	0.1508
Eukarya	Fungi	0.004	0.0649	0	0.0348	0	0.0196	0.0192	0.099	0.053	0.0288	0.0488	0.6891	0.2743	0.3257	0.0195	0.3378	0.1152	0	0.089	0.064	0.4895	0.4134	0.3829	0.5165	0	0.1835	0.1659	0.1024	0.0858	0.0439	0.1934	0.0099
Eukarya	Syndiniales	0.1781	0.2468	0	0.1257	0.1145	0.1	0.1066	0.0365	0.0852	0.2115	0.1978	0.1176	0.0365	0.1053	0.3203	0.1537	0.1455	0	0.1378	0.1996	0.2084	0.0672	0.1351	0.1209	0	0.0899	0.1749	0.1945	0.0162	0.0829	0.0766	0.2044
Eukarya	Chrysophyceae	0	0.0065	0	0.2166	0.1448	0.0373	0.1407	0.5365	0.3144	0.2788	0.0163	0	0.1936	0.0526	0.0111	0.0209	0.0182	0	0.0305	0.0155	0.007	0.0568	0.045	0.0275	0	0.2659	0.0628	0.1809	0.817	0.1951	0.073	0.0198
Eukarya	Bicosoecida	0	0	0	0.0936	0.1245	0.147	0.145	0.0182	0	0.0096	0.019	0	0.0022	0.0033	0.0028	0.0019	0	0	0.1464	0.0058	0.0047	0.044	0.0315	0	0	0	0	0.1194	0.001	0.0146	0.0949	0.0615
Eukarya	Dinophyceae	0.0405	0.0584	0	0.0294	0.0471	0.0412	0.0277	0.0156	0.0208	0.0192	0.0244	0.0168	0.0077	0.0592	0.1838	0.0114	0.0182	0	0.0146	0.0465	0.0211	0.0129	0.0135	0.0385	0	0	0.0314	0.0171	0.0105	0.0683	0.0912	0.0377
Eukarya	Amoebozoa	0.004	0	0	0.0053	0.0337	0.0157	0.0512	0.0833	0.0398	0.0769	0.0379	0.0168	0.01	0.0428	0.0139	0.0398	0.0364	0	0.0122	0.0388	0	0.031	0.0586	0.022	0	0.0936	0.0224	0.0171	0.0105	0.0927	0.0839	0.0218
Eukarya	Ciliophora	0.0364	0.013	0	0.131	0.1313	0.0157	0.0341	0.0052	0.0114	0.0096	0.0569	0.0252	0.0044	0.0099	0.0084	0.0019	0.0061	0	0.0122	0.0271	0.0117	0.0078	0.0045	0.0495	0	0.015	0.0045	0	0	0.0098	0.0328	0.0119
Eukarya	uncertain	0.0162	0.0325	0	0.0134	0.0269	0.0353	0.0107	0.013	0.0152	0.0096	0.0108	0	0.0088	0.0099	0.0223	0.0076	0.0121	0	0.0098	0.0136	0.007	0.0026	0.0135	0.0055	0	0.0075	0.0135	0.0068	0.001	0.0244	0.0146	0.006
Eukarya	Apusomonadidae	0	0	0	0	0	0	0.0021	0	0.0019	0	0	0	0.2478	0.0066	0.0028	0.0038	0	0	0	0	0	0	0.0045	0	0	0	0	0.0034	0	0	0	0

## Sheet: Supplementary Data 4
Domain	Phylum	MP0103	MP0104	MP0144	MP0145	MP0203	MP0204	MP0261	MP0262	MP0326	MP0327	MP0371	MP0372	MP0440	MP0441	MP0555	MP0556	MP0626	MP0627	MP0739	MP0740	MP0758	MP0759	MP0900	MP0901	MP0959	MP0960	MP1091	MP1092	MP1140	MP1141	MP1201	MP1202	MP1241	MP1374	MP1434	MP1482	MP1483	MP1493	MP1494	MP1648	MP1649	MP1787	MP1788	MP1896	MP2016	MP2052	MP2053	MP2158
Archaea	Crenarchaeota	0.000397731	0	0	0.00047124	0.000170202	0.000295397	0	0.000915794	6.31785e-05	0.000336516	6.18499e-05	0.000795851	0	0.000326308	0	0.000409531	0	7.80657e-05	0	0.000110774	0	0.000265799	0	0.000325084	0	7.8151e-05	8.06744e-05	0.000322555	0	0.000102963	0	0.000174272	0	8.37646e-05	0	0	0.000694215	2.39151e-05	0.000252953	0	9.56813e-05	0	0.000157781	0	0.000327215	1.82223e-05	0.000467352	0
Archaea	Euryarchaeota	0.00842123	0.000758653	0.000508891	0.0158041	0.00831105	0.0117852	0.000296558	0.00267602	0.000758142	0.00334112	0.00127823	0.00573155	0.000314855	0.0150585	0.0010509	0.00264991	0.000190322	0.00108425	0.000296701	0.0150753	0.000394402	0.0412638	8.40118e-05	0.00421398	0.000139833	0.00213887	0.000453794	0.0128123	0	0.00485743	0.000579605	0.0127157	0.000890984	0.00351812	0.000256937	0.00130035	0.0339889	0.000358726	0.0253828	0.000456916	0.0106043	0.000324569	0.0114487	0.000286545	0.00865345	0.000379024	0.0327723	0.000142932
Archaea	Geoarchaeota	0.00218197	0.000359362	0.000359217	0.00384729	0.00124334	0.00128084	1.18623e-05	0.00264034	0.000105298	0.0024097	0.000773124	0.00197664	9.2908e-05	0.00116021	1.25856e-05	0.0009094	6.34406e-05	0.00183454	0	0.00201407	0.000331016	0.0013092	6.80095e-05	0.00171023	0	0.000900793	0.000413456	0.00184544	0	0.00109625	0.000102283	0.00192944	0.000172448	0.00227928	0.00117763	0.000237123	0.00244124	0.000326839	0.00200416	3.26369e-05	0.00175494	5.03208e-06	0.000901263	9.2434e-06	0.00233781	0.000116623	0.0021579	3.3631e-05
Archaea	Korarchaeota	2.88855e-05	0	0	0	0	0	0	0	0	9.01383e-06	0	3.54236e-05	0	0	0	2.40901e-05	0	0	0	2.68542e-05	0	0	0	0	0	0	0	0	0	0	0	1.556e-05	0	0	0	0	0	0	0	0	1.40021e-05	0	0	0	1.57694e-05	0	0	0
Archaea	Nanoarchaeota	0	0	0	0	0	0	0	0	0	0	0	0	0	0	0	0	0	0	0	0	0	0	0	0	0	0	0	0	0	0	0	0	0	0	0	0	0	0	0	0	0	0	0	0	0	0	0	0
Archaea	Thaumarchaeota	0.577332	0.0113159	0.0124229	0.687575	0.294689	0.491718	0.00828584	0.498014	0.00599143	0.658839	0.0256471	0.388571	0.00294725	0.385106	0.000201369	0.252024	0.000303105	0.405348	0	0.281237	0.023143	0.314813	0.000908127	0.542225	0.000363565	0.109049	0.0119499	0.397901	0.00052283	0.357003	0.00367083	0.453843	0.00247176	0.240017	0.047148	0.0292732	0.361093	0.00260674	0.54164	0.000623364	0.272825	0.000611398	0.178639	0.000127867	0.513455	0.00229601	0.511439	0.00370361
Bacteria	Acidobacteria	0.00270413	0.000407277	2.99347e-05	0.00203266	0.00126065	0.00177475	0.000142348	0.00242626	0.000631785	0.00231054	0.000680349	0.00415401	0.000273563	0.00242012	0.00144734	0.00219822	6.34406e-05	0.00112762	0	0.00184958	7.74719e-05	0.00206135	2.80039e-05	0.00103987	7.99044e-05	0.00102008	0.000262192	0.00386009	0	0.00119922	0.000522781	0.00266077	2.87414e-05	0.000648074	0.000513875	0.0030214	0.00278605	0.000231179	0.00397914	0.00100848	0.0012812	0.000510756	0.00114989	0.000314276	0.00155328	0.000816359	0.00176555	2.10194e-05
Bacteria	Actinobacteria	0.00850567	0.000678794	0.000179608	0.00723037	0.00473104	0.0060261	0.0010083	0.00655328	0.00378018	0.0073643	0.00362853	0.0146063	0.000717456	0.0131278	0.00376309	0.00825386	0.00118422	0.00349127	0.272342	0.01575	0.834978	0.0485309	0.12811	0.00856729	0.366989	0.00324121	0.288845	0.0122359	0.0341582	0.012192	0.200475	0.0434747	0.0161239	0.0220521	0.227497	0.667003	0.0256951	0.690738	0.0122487	0.788653	0.170492	0.593275	0.1125	0.599362	0.126936	0.805962	0.0933203	0.824598
Bacteria	Aquificae	0.00125763	4.79149e-05	0.000359217	0.00128009	0.000493297	0.000775122	7.1174e-05	0.00136775	0.000168476	0.00120785	0.000577266	0.0016224	1.54847e-05	0.000987987	0.000352396	0.000776905	0	0.000563808	0	0.000929827	4.93003e-05	0.00086526	0	0.000308931	0.000147823	0.00104064	0.00021177	0.00222087	0	0.000817647	4.54592e-05	0.00192011	0	0.000313015	0.000192703	0.000596631	0.00103902	5.58018e-05	0.00106046	0.000120756	0.000557752	9.81256e-05	0.000415967	7.85689e-05	0.000820008	9.11115e-05	0.000807768	2.10194e-05
Bacteria	Bacteroidetes	0.0255325	0.00309051	0.00395139	0.0268537	0.0285535	0.0582334	0.022141	0.0305304	0.00737083	0.0353943	0.00674164	0.0337989	0.00413957	0.0840182	0.00580195	0.0221448	0.00117013	0.0093462	0.00163185	0.0241117	0.00111982	0.0505951	0.00194027	0.0616732	0.00169397	0.0415887	0.0027631	0.0657219	0.0902754	0.0462667	0.0218204	0.0287985	0.00258673	0.0129306	0.0058025	0.0105252	0.0345452	0.00220018	0.0343627	0.00459201	0.0165972	0.00287583	0.0167152	0.00167151	0.0200981	0.00383762	0.0255486	0.00143772
Bacteria	Caldiserica	4.66612e-05	0	0	0	1.73087e-05	3.54477e-05	0	0	0	7.21106e-05	5.15416e-05	3.77852e-05	0	8.76196e-05	0	3.31239e-05	0	7.80657e-05	0	4.69948e-05	0	6.78635e-05	0	8.07663e-06	0	0	0	3.70145e-05	0	0	0	0	0	0	0	0	1.83898e-05	1.59434e-05	0	2.28458e-05	1.86695e-05	0	1.67343e-05	0	2.75964e-05	0	2.30791e-05	0
Bacteria	Candidatus Saccharibacteria	1.33318e-05	0	0	0	0	0	0	0	0	0	0	0	0	4.53205e-05	0	0	0	0	0	0	0	0	0	4.24023e-05	0	0	5.04215e-05	0	0	0	0	0	0	0	0	0	9.19489e-06	2.39151e-05	0	0	0.00010735	0	4.78123e-06	0	0	0	0	0
Bacteria	Chlamydiae	0.000211086	0.000159716	0.000718434	0.000625976	0.00025963	0.000307213	9.48986e-05	0.000261656	5.26488e-05	0.000171263	0.000103083	0.000573863	0.000103231	0.000208474	0.000125856	0.000252946	0.000105734	0.00014312	0.000504391	0.000355818	0	0.000424147	0.000160022	0.00021605	0	6.16982e-05	6.05058e-05	0.000682125	0	0.000623834	0.000772806	0.000672194	0	0.000260111	0.000471052	0.00205761	0.000482732	0.000430471	0.000340513	0.000117493	0.000289378	7.54812e-06	0.000188859	1.23245e-05	0.00031933	0.0249646	0.000484661	1.26116e-05
Bacteria	Chlorobi	0.00537492	0.000934341	0.00104772	0.00474054	0.00343577	0.00294216	0.00121589	0.00448383	0.00118986	0.00457001	0.00157717	0.00633847	0.000144524	0.0046378	0.000578937	0.00417059	0.000140979	0.00224222	0.00100878	0.00436381	0.00016903	0.00537253	0.000120017	0.00174657	6.39235e-05	0.00222936	0.000201686	0.00775718	0.00313698	0.00347046	0.000522781	0.00587858	0.000919725	0.00185164	0.000792223	0.00182049	0.00572382	0.000478301	0.00726753	0.000734329	0.00280976	0.000397534	0.00211809	0.000252653	0.00339436	0.000703381	0.00443119	1.68155e-05
Bacteria	Chloroflexi	0.0188511	0.00194055	0.00296354	0.0123788	0.00961785	0.0120049	0.000990504	0.0189938	0.00193747	0.0193377	0.0057005	0.0340091	0.000557448	0.0133665	0.00241014	0.0178447	0.00081063	0.00495717	0.000593401	0.0144979	0.00112686	0.0107083	0.000348049	0.00209791	0.000327608	0.00704182	0.00138155	0.0219972	0.000871384	0.00325847	0.00238661	0.0159739	0.000747277	0.0033594	0.00239808	0.00989031	0.0116729	0.00229584	0.00774425	0.00351173	0.0100302	0.00226192	0.00783644	0.00113694	0.0174133	0.00294837	0.0190287	0.000428795
Bacteria	Cyanobacteria	0.00583265	0.00317835	0.00308328	0.00535245	0.00459834	0.00457275	0.000889674	0.0107873	0.00295886	0.00507479	0.00364915	0.0103744	0.00210591	0.00551702	0.00386377	0.00553771	0.00140274	0.00270628	0.000860432	0.00762324	0.00065499	0.0089693	0.00121217	0.00183541	0.000739116	0.00457389	0.00131096	0.00833884	0.00156849	0.0639218	0.00170472	0.00665658	0.00232805	0.0026981	0.00259078	0.00869705	0.00920869	0.00245528	0.00858093	0.00340729	0.00520879	0.00229463	0.00467844	0.00138343	0.00779796	0.00212472	0.00726992	0.000475037
Bacteria	Deferribacteres	0.00116431	7.18724e-05	0.000688499	0.00158956	0.000597149	0.000772759	1.18623e-05	0.00143911	0.000484369	0.00136109	0.000381408	0.00223169	7.74234e-05	0.00108769	0.000547473	0.00137615	3.52448e-05	0.00111027	0.000267031	0.00112788	2.11287e-05	0.00155238	2.00028e-05	0.000258452	0.000223732	0.000830869	0.000110927	0.00214684	0	0.00156261	9.09184e-05	0.00128215	0.000143707	0.000339467	0.000428229	0.000390105	0.00189415	3.98584e-05	0.00224739	0.000492817	0.00100582	0.000168575	0.000487686	0.000140192	0.0011354	4.7378e-05	0.00119434	2.94271e-05
Bacteria	Deinococcus-Thermus	0.00192866	0.000199645	0.00224511	0.00199046	0.00145681	0.0014888	0.000415181	0.00147479	0.00145311	0.00173967	0.00114422	0.0035093	0.000722618	0.00266182	0.00164871	0.00194226	0.000112783	0.00124905	0.000267031	0.00226582	0.000845148	0.00279937	6.80095e-05	0.000700648	0.00017579	0.000629321	0.00086725	0.00264389	0.00662252	0.00198052	0.00167063	0.00236513	0.000689794	0.000498179	0.00310466	0.00516316	0.00276307	0.000558018	0.00299652	0.00171017	0.00136054	0.00121021	0.00101362	0.000506846	0.00120636	0.00100587	0.00209443	0.000411979
Bacteria	Dictyoglomi	0.000311074	0	0	6.33009e-05	9.51977e-05	0.000146517	0	0.000237869	0	0.000111171	5.15416e-05	0.000436892	0	7.85555e-05	0	0.000234878	0	5.20438e-05	0	0.000140985	7.0429e-05	4.807e-05	0	6.66322e-05	0	0.000119283	0	0.000253814	0	0.000169586	4.54592e-05	0.000220953	0	6.17213e-05	8.56458e-05	3.05965e-05	0.000119534	0	3.89158e-05	4.56916e-05	0.000137688	1.25802e-05	0.000167343	1.84868e-05	0.000161636	2.18668e-05	6.34675e-05	0
Bacteria	Elusimicrobia	4.22172e-05	0.000207631	0	0	3.46173e-05	2.83581e-05	0	0	0	3.00461e-05	0	1.18079e-05	0	0	0	0	0	0	0	3.35677e-05	0	7.06912e-05	0	4.03832e-06	0	0	0	2.64389e-05	0	0.00010902	0	9.33602e-06	0	0	0	3.82456e-05	1.83898e-05	0	9.72895e-05	0	6.06759e-05	0	9.32341e-05	0	7.88469e-06	0	3.46186e-05	0
Bacteria	Fibrobacteres	0.000126652	0	0	0.000189903	9.23129e-05	0.000720769	0	0.00034491	0	0.000201309	6.18499e-05	0.000122802	0	0.000145026	5.66351e-05	0.000129484	3.52448e-05	0	0	5.37084e-05	0	4.24147e-05	0	3.43257e-05	0	0.000185095	0	6.87412e-05	0	0.000163529	0	7.46882e-05	0	2.6452e-05	0	3.05965e-05	0	0	0.000330784	0	4.20064e-05	0	2.15156e-05	0	0.00020106	0	7.50071e-05	0
Bacteria	Firmicutes	0.0226151	0.00222006	0.00383165	0.01809	0.0136594	0.0159278	0.00275206	0.0220742	0.00326422	0.0201159	0.00708182	0.0339642	0.0023898	0.0166417	0.00784711	0.0196424	0.000655553	0.00830966	0.00255163	0.0170759	0.00350032	0.0149894	0.00132419	0.00765463	0.00123053	0.00874469	0.00354967	0.0285964	0.00853956	0.0214647	0.00319351	0.0225527	0.00393757	0.00577094	0.00462487	0.0253568	0.0210333	0.00429674	0.0241667	0.00942553	0.0113627	0.00484589	0.00906522	0.00265748	0.0150401	0.00586758	0.0190749	0.00257697
Bacteria	Fusobacteria	0.000277745	0.000119787	0.000149674	0.000562675	0.000124045	0.000144154	0.000142348	5.94672e-05	6.31785e-05	0.000219336	0.000113392	0.000526631	0	0.00022056	0.000151027	0.000258968	0	0.00022986	0	0.000177909	4.22574e-05	0.000395871	0	0.000232203	0	0.000172755	5.04215e-05	0.000248526	0	0.000363399	0.000363674	0.000217841	0	0.000207207	0	0.000313614	0.000354003	7.97168e-06	0.000214037	9.46469e-05	0.000186695	2.51604e-05	0.000136265	1.69462e-05	0.00026808	0.000105689	0.000300028	0
Bacteria	Gemmatimonadetes	0.000915448	0.000103816	0	0.000844012	0.000317326	0.000789301	8.30363e-05	0.000570885	0.000136887	0.000231355	3.0925e-05	0.000784043	0.000103231	0.000537803	0.000490838	0.000271013	3.52448e-05	0.000138783	0	0.000557225	7.0429e-05	0.00072105	8.00112e-06	0.00226146	5.99283e-05	0.000337283	0.000363035	0.000978241	0	0.000345229	0.000113648	0.000516593	2.87414e-05	0.000119034	0	0.000328912	0.000694215	8.76885e-05	0.000486448	5.2219e-05	0.000429399	0.000201283	0.000339468	5.70009e-05	0.000299618	0.000247823	0.00076161	2.94271e-05
Bacteria	Ignavibacteriae	0.00536381	1.59716e-05	0.000179608	0.00393169	0.00236263	0.00359203	0.000195728	0.00429353	5.26488e-05	0.00302264	0.000134008	0.00721225	4.6454e-05	0.00387339	9.43919e-05	0.00305643	4.22937e-05	0.00151361	0	0.00631074	0	0.00648097	0.000232032	0.00301864	1.59809e-05	0.00318363	0	0.00713851	0	0.00150205	0.000136378	0.00524373	0	0.00190454	0	0.000458947	0.00863401	0.000342782	0.00674216	0.000166448	0.00366856	0.000153478	0.00315801	5.85415e-05	0.00496341	8.74671e-05	0.0063179	0
Bacteria	Lentisphaerae	0.000871009	0.000407277	0	0.000844012	0.000677923	0.00055062	6.52428e-05	0.000701713	5.26488e-05	0.000754157	0.000216475	0.00122094	5.67771e-05	0.000568017	0.000182491	0.000602252	0	0.000563808	0	0.0010171	8.45148e-05	0.000834156	0.000208029	0.000199897	0.000103876	0.000473019	0	0.00144885	0	0.00070257	7.95536e-05	0.00108298	0	0.000167529	0.000428229	2.29474e-05	0.000363198	0	0.00138151	5.54827e-05	0.000429399	6.79331e-05	0.000449436	2.15679e-05	0.000563756	5.83114e-05	0.000692373	0
Bacteria	Microgenomates	0.00010221	0	0	0	2.88478e-05	2.36318e-05	0	0	0	1.5023e-05	0	0	0	0	0	0	0	0	0	0	0	5.65529e-06	0	5.04789e-05	0	2.05661e-05	0	0	0	0	0	0	0	0	0	0	1.37923e-05	0	0	0	0	0	4.78123e-06	0	9.0674e-05	0	2.88489e-05	0
Bacteria	Nitrospirae	0.00148871	0.00024756	0.000598695	0.00183573	0.000954862	0.000994898	0.000177935	0.00158183	0.000179006	0.00121687	0.00146378	0.00244896	3.09693e-05	0.00100611	0.00011327	0.00103587	7.04895e-05	0.000763309	0.00017802	0.00132257	0.000493003	0.000969883	8.40118e-05	0.00040787	1.99761e-05	0.00057585	0.000736154	0.00144885	0	0.0008661	0.000454592	0.00117634	0.000172448	0.000621622	0.000406817	0.00104793	0.00138843	1.59434e-05	0.0030257	0.000179503	0.000842462	7.04491e-05	0.000497248	2.61896e-05	0.00115905	4.37335e-05	0.000986631	7.14658e-05
Bacteria	Planctomycetes	0.00601707	0.00831324	0.00149674	0.00522584	0.00314729	0.00426554	0.00242585	0.00410324	0.00729712	0.00482841	0.0178231	0.00893857	0.00214205	0.00491879	0.00421617	0.00410435	0.00250238	0.00186924	0.00139449	0.00366224	0.00102826	0.00722181	0.00563679	0.0017183	0.00161007	0.00196612	0.00394296	0.00701161	0.00243988	0.00391259	0.00786444	0.00595949	0.00454114	0.00185605	0.00775094	0.0115961	0.00592151	0.00146679	0.00537038	0.00452021	0.00277942	0.00232734	0.00208701	0.00151746	0.00305138	0.00275157	0.00395807	0.000424591
Bacteria	Poribacteria	0	0	0	0	0	0	0	0.00586346	0	0	0	0	0	0	0	0	0.000140979	0	0	0.00487404	0	0.00485507	6.00084e-05	0	0	0.00279287	0	0	0	0	0	0	0	0.00119034	0	0	0.00582037	0.000558018	0	0	0.00364289	0	0.00281137	0	0.00636295	0	0.00808922	0
Bacteria	Alphaproteobacteria	0.0714405	0.280366	0.459947	0.0656079	0.0561349	0.097708	0.206737	0.167519	0.26793	0.110594	0.363008	0.249945	0.234939	0.177717	0.119399	0.0859775	0.21192	0.0816003	0.223772	0.234857	0.0934522	0.223958	0.371428	0.0748502	0.393933	0.103155	0.567575	0.0957936	0.712792	0.316326	0.632951	0.160278	0.501653	0.154925	0.280019	0.119548	0.297538	0.216216	0.13389	0.0808807	0.220207	0.146499	0.226803	0.244201	0.109629	0.0798866	0.160065	0.0634574
Bacteria	Betaproteobacteria	0.0139939	0.0105812	0.0156559	0.0117458	0.0143374	0.0137372	0.0232798	0.0152474	0.0342217	0.0135358	0.0231216	0.0240952	0.0179932	0.0145267	0.0126233	0.0174533	0.00533606	0.0106473	0.01169	0.0120105	0.00383838	0.0108582	0.0042606	0.00689341	0.00656814	0.00823054	0.00829938	0.0173651	0.0383409	0.0154444	0.0145356	0.0205828	0.0258673	0.0065116	0.0143028	0.009156	0.0131349	0.00502216	0.0212869	0.0097062	0.0104433	0.0139867	0.0102773	0.0123815	0.00889394	0.00424215	0.00892584	0.00327061
Bacteria	Deltaproteobacteria	0.0226751	0.0102698	0.0127522	0.019349	0.0163509	0.015942	0.0075563	0.0302331	0.00911876	0.0197012	0.0183694	0.0335863	0.00432539	0.019379	0.0383671	0.0196184	0.00343284	0.0106213	0.0031747	0.0180125	0.004761	0.0202884	0.00186826	0.00454714	0.00180185	0.0114471	0.00681699	0.0289136	0.00365981	0.0149236	0.00670523	0.0264707	0.0117552	0.00778129	0.0110697	0.0174247	0.0243527	0.00314882	0.0333119	0.00722906	0.013358	0.0057416	0.011157	0.00389301	0.0171137	0.00486171	0.0215847	0.00202627
Bacteria	Epsilonproteobacteria	0.0015376	0.000487135	0.000149674	0.000998748	0.00111641	0.00127612	0.000314352	0.0010942	0.00044225	0.0018238	0.000845282	0.00184911	0.000521317	0.00128106	0.000453081	0.00115331	1.40979e-05	0.000650548	0	0.00120844	5.63432e-05	0.00156369	0.000104015	0.000496713	0.000143828	0.128345	0.000100843	0.00148587	0	0.00210771	0.000443227	0.00170849	0.00040238	0.000489362	0.00107057	0.000198877	0.0010896	0.000247122	0.00129395	0.000182766	0.000835461	0.00024154	0.000719576	0.000112461	0.000733277	0.000116623	0.000877006	0.000138728
Bacteria	Gammaproteobacteria	0.177024	0.658878	0.462731	0.0826851	0.517694	0.23883	0.712517	0.133528	0.63904	0.0669577	0.495779	0.10517	0.717823	0.215028	0.78607	0.513215	0.757897	0.439727	0.469677	0.298337	0.0211498	0.176061	0.467237	0.264704	0.202933	0.541669	0.0878444	0.248235	0.0315441	0.101334	0.08452	0.158376	0.415428	0.514359	0.372666	0.0623021	0.0827173	0.023931	0.0960345	0.0716542	0.217575	0.214402	0.377046	0.124647	0.108978	0.0495501	0.0468621	0.0913375
Bacteria	unclassified Proteobacteria	0	0	0	0	0	0	0	0.0123335	0	0	0	0	0	0	0	0	0.01051	0	0	0.016512	0	0.0152608	0.00589282	0	0	0.00697189	0	0	0	0	0	0	0	0.00712881	0	0	0.0230102	0.0198256	0	0	0.00987851	0	0.0101888	0	0.00566121	0	0.00336955	0
Bacteria	Zetaproteobacteria	0.000173313	1.59716e-05	0	0.000281337	0.000106737	0.000139427	0	0.000392483	0.000126357	0.000288442	0.000154625	0.000281028	1.03231e-05	0.00015409	0.000163613	0.000252946	0	6.07178e-05	0	6.37787e-05	0.000112686	0.000302558	3.20045e-05	0.000100958	9.98805e-05	0.000143962	7.05901e-05	0.000486476	0	0.000448191	0	0.000283193	0.000114966	7.9356e-05	0	0.000290667	0.000147118	2.39151e-05	0.000214037	0.000215403	9.8015e-05	0.000198767	0.000157781	0.000207976	0.000291734	4.7378e-05	0.0002481	0
Bacteria	Spirochaetes	0.00428616	0.000359362	8.98042e-05	0.00500781	0.00285305	0.00262785	0.000432975	0.00356803	0.000189536	0.00392702	0.000618499	0.00729019	0.000273563	0.00361053	0.00106348	0.00393572	3.52448e-05	0.00236799	0	0.00308152	0.000147901	0.00347801	9.20129e-05	0.00106006	8.38997e-05	0.00164117	0.000383204	0.00596463	0	0.00317974	0.000340944	0.00484539	0	0.00131378	0.000342583	0.0012774	0.00443194	0.000239151	0.00710213	0.00077023	0.00213533	0.000324569	0.00154195	0.000130948	0.00249156	0.000328001	0.00306375	2.10194e-05
Bacteria	Synergistetes	0.00106876	0.000183674	0	0.000822912	0.000597149	0.00081057	3.5587e-05	0.000892008	6.31785e-05	0.00105161	0.0001237	0.0014382	0.000113554	0.000849004	0.000295761	0.000797984	2.81958e-05	0.000199501	0	0.000664641	9.86006e-05	0.000941606	2.00028e-05	0.000464406	2.39713e-05	0.000337283	0	0.00127965	0	0.00072074	0.000500051	0.0012448	0	0.000242477	8.56458e-05	0.000458947	0.000781566	0.000334811	0.00155663	8.48558e-05	0.000627763	0.000158511	0.000392061	0.000167922	0.000729334	6.19558e-05	0.000992401	2.94271e-05
Bacteria	Tenericutes	0.000133318	0	0	4.22006e-05	1.73087e-05	0.000115796	3.5587e-05	8.3254e-05	0	0.000153235	0	0.00022435	3.61309e-05	0.000138983	2.51712e-05	5.42027e-05	0	6.07178e-05	0	6.37787e-05	0	0.000113106	0	9.49004e-05	1.59809e-05	4.11321e-05	9.07587e-05	0.000222087	0	0.000205926	0	0	0	4.84953e-05	0.000342583	0	0.000133326	0	0.0003697	5.87464e-05	6.7677e-05	1.76123e-05	9.56247e-06	1.38651e-05	8.67316e-05	0	2.30791e-05	0
Bacteria	Thermodesulfobacteria	4.88831e-05	0	0	8.44012e-05	0.000147124	0.00010398	0	0.000440057	0	0.000183281	0.000319558	0.000162949	0	3.3235e-05	0.000258004	0.000204766	0	0.000156131	0	8.39194e-05	4.22574e-05	0.000175314	1.20017e-05	7.47088e-05	0	0.000131623	0	0.000290828	0	0.000199869	0.000147742	0.000252073	0	0.000176347	0.000107057	0.000191228	0.000188495	0	0.000642111	9.79106e-05	9.56813e-05	1.25802e-05	5.25936e-05	2.46491e-05	0.000141924	6.92448e-05	0.000155784	2.10194e-05
Bacteria	Thermotogae	0.000779908	0	0.001377	0.00115348	0.000773121	0.000716043	0	0.00183159	0.000157946	0.00100955	0.000350483	0.00138388	6.71002e-05	0.00106654	0.000258004	0.000653443	0	0.000607178	0.000326371	0.00112452	0	0.00124982	0	0.000428061	0	0.000361963	0.000110927	0.0011263	0	0.000975119	0	0.000871362	0.000114966	0.000202799	0.000171292	0.000191228	0.00109419	0	0.00142043	4.89553e-05	0.000625429	8.05133e-05	0.000635904	3.5433e-05	0.00118665	6.56003e-05	0.00158092	2.52232e-05
Bacteria	Verrucomicrobia	0.0035418	0.000239575	0.00131713	0.00372069	0.00203954	0.00202524	0.000593116	0.00491199	0.000505428	0.00281231	0.000731891	0.00417763	0.000345824	0.00321171	0.00171793	0.00250537	0.000373595	0.00174347	0.00011868	0.00348769	0.00070429	0.0146727	0.00193627	0.00129024	0.000419498	0.00221702	0.000463878	0.00499167	0.00139421	0.0107142	0.00105693	0.00330184	0.000919725	0.00153862	0.00124186	0.0026007	0.00911674	0.000773253	0.00492285	0.00177545	0.00248305	0.00121525	0.0018336	0.000705579	0.0025231	0.000827293	0.00535435	0.000256436
Eukaryota	Annelida	0.000148871	0	0.000209543	0.000393872	0.000245206	0.000243407	0	0.000178402	0.000221125	0.000114175	3.0925e-05	0.000205457	4.12925e-05	0.000175239	0.000169905	0.000174653	7.04895e-05	0.000164805	0	6.71355e-05	0	0.000127244	7.60106e-05	9.69196e-05	0.000379546	1.64528e-05	0.000443709	0.000111044	0.0149878	0.000211982	0.000340944	0.000488585	0	0	0.000663755	0	5.97668e-05	0.000446414	0.000418345	0.000140339	5.60086e-05	0.000168575	7.64998e-05	0.000110921	0.000141924	6.92448e-05	2.30791e-05	0
Eukaryota	Apicomplexa	0.000295521	0	0	0.000175836	0	9.68903e-05	2.37247e-05	5.94672e-05	0.000168476	6.00922e-05	0	0.00022435	0.000154847	0.000157111	0.00015732	3.01126e-05	2.81958e-05	0.000329611	0	0.000140985	5.63432e-05	0.000274282	0	0.000137303	0.000998805	4.93585e-05	0	0.000216799	0.00139421	0.000151416	0	9.64722e-05	0	0.000753882	0	0.000283017	4.59745e-05	1.59434e-05	0.00046699	5.87464e-05	0.000184361	7.04491e-05	0.000121921	1.54057e-05	6.30776e-05	5.10225e-05	0.000161554	0
Eukaryota	Arthropoda	0.000382177	0.000151731	0.000299347	0.000492341	0.00019905	0.000151243	7.1174e-05	0	0.000558077	6.00922e-05	0.000412333	0.00016531	0.000160008	0.000202432	0.000415324	0.000289081	7.75385e-05	0	0	6.37787e-05	0	0.000511804	0	0.000135284	0.000271675	0.000201547	0	0.000475901	0	0.000242266	0.000204566	0.000233401	0	4.40867e-06	0.00044964	0.000152982	5.51694e-05	6.37735e-05	0.0003697	8.15922e-05	9.56813e-05	0.00025412	5.25936e-05	5.70009e-05	8.67316e-05	0.000342579	0.000144244	0.000201786
Eukaryota	Ascomycota	0.000222196	0.000151731	0	0.00024617	0.000311556	0.000158333	0.000183866	0.000606565	0.000242184	0.000126194	0.00030925	0.000382575	0	0.000335372	0.00027059	0.000186698	0	4.33698e-06	0	6.37787e-05	4.22574e-05	0.000378905	0.000452063	0.000117111	0.00186976	0.000139849	0.00127062	0.000253814	0.00243988	0.00115682	0.00179564	0.000357881	0.000488604	0.000189573	0.00119904	0.000535438	0.000482732	0.0027582	0.000496177	0.000802867	0.000144689	0.000337149	0.000315561	0.000318897	0.000228656	0.00050658	0.000398114	0.000222805
Eukaryota	Bacillariophyta	1.33318e-05	0	0	9.14347e-05	2.5963e-05	2.36318e-05	0	0	0	1.5023e-05	0	3.30621e-05	0	2.41709e-05	0	2.71013e-05	3.52448e-05	2.60219e-05	0	2.34974e-05	2.11287e-05	5.65529e-05	3.6005e-05	6.05747e-06	9.98805e-05	1.64528e-05	0	0.000259102	0	6.05664e-06	6.81888e-05	8.40242e-05	0	0	8.56458e-05	0	0.000174703	4.78301e-05	7.78316e-05	2.28458e-05	4.90075e-05	0	0	1.23245e-05	8.27893e-05	0	3.46186e-05	8.40774e-06
Eukaryota	Basidiomycota	3.11074e-05	0	0	0.000105502	2.5963e-05	3.30845e-05	8.30363e-05	0	0	0.000147226	0.000206166	8.73783e-05	3.61309e-05	2.71923e-05	2.51712e-05	9.03378e-05	0	3.90329e-05	0	3.0211e-05	0.000253544	0	2.40034e-05	6.05747e-06	0.00938877	4.11321e-06	0.000534468	0.000116331	0	0	0.00282984	0.000220953	0	1.76347e-05	0.000342583	0	0.000128729	0.00688754	0	0.000724538	0.00010735	0.000193735	4.30311e-05	8.62717e-05	2.75964e-05	0.000174934	0.000190403	0.000138728
Eukaryota	Blastocladiomycota	0	0	0	0	0	0	0	0	0	0	0	2.59773e-05	0	0	9.43919e-05	0	0	0	0	1.34271e-05	0	0	0	0	3.5957e-05	0	0	5.28779e-05	0	4.23965e-05	0	2.80081e-05	0	0	0	9.17894e-05	9.19489e-06	1.59434e-05	0	3.59005e-05	0	2.51604e-05	0	4.6217e-06	0	0	0	0
Eukaryota	Chlorophyta	0.000522161	3.99291e-05	0	0.000647076	0.000484643	0.000290671	0.000142348	0.000523311	0	0.000330507	0.00018555	0.000701388	0	0.000468312	0.000138441	0.00047879	0.000126881	0.000169142	0	0.000684782	0	0.000574012	4.80067e-05	0.000199897	4.79427e-05	0.000172755	0	0.00111572	0.0109794	0.000490588	0.000113648	0.000830906	0	0.000238068	0.000235526	0.000237123	0.000528706	0.000263066	0.000603195	4.89553e-05	0.000235703	8.30293e-05	0.00011475	2.31085e-05	0.000441543	6.19558e-05	0.000369266	1.68155e-05
Eukaryota	Chordata	0.000355514	3.99291e-05	0	0.000288371	0.000426947	0.000120522	3.5587e-05	7.13606e-05	0.000326422	0.000372572	0.0120607	0.000276304	0.000593579	0.000592188	0.000182491	0.000231867	0.000112783	7.37287e-05	0	0.000278612	3.52145e-05	0.000127244	0	0.000102977	0.00035957	2.05661e-05	7.05901e-05	0.000179785	0.000697107	0.000254379	0.000113648	0.0001556	0	0.00019839	0.00029976	0.000634877	5.51694e-05	1.59434e-05	0.000476719	0.00012402	0.000179694	0.000181155	0.00011475	9.2434e-06	0.000260195	0.000178579	0.000213482	2.10194e-05
Eukaryota	Chytridiomycota	9.11004e-05	0	0	0	4.61565e-05	4.49004e-05	5.33805e-05	0	0	2.70415e-05	6.18499e-05	7.32089e-05	0	9.0641e-05	3.77567e-05	0	0	0	0	1.67839e-05	0	0.000141382	3.20045e-05	0	7.59092e-05	3.29057e-05	5.04215e-05	0.000185073	0	0.000102963	0	0.000168048	0	7.05387e-05	0.00044964	6.1193e-05	8.73515e-05	0.000199292	0	8.48558e-05	3.96727e-05	1.25802e-05	2.62968e-05	1.0784e-05	7.88469e-05	4.7378e-05	7.50071e-05	0
Eukaryota	Cnidaria	0.000186645	4.79149e-05	0	0.000281337	0.000184626	0.000224502	0.000213522	0.000178402	0	0.000162249	0	0.00031409	0.000103231	0.000214517	6.29279e-05	0.000117439	0	8.67397e-06	0	6.71355e-05	0	0.000373249	0	0.000121149	0	3.29057e-05	0	0.00035957	0.0106309	0.000187756	6.81888e-05	0.000149376	0	5.2904e-05	0.000214114	0	0.000137923	0.000151462	0.000291869	9.79106e-06	7.93454e-05	0	1.43437e-05	5.08387e-05	5.51929e-05	0.000109334	0	5.04465e-05
Eukaryota	Microsporidia	0	0	0	0	0	1.89054e-05	0	0	0	0	0	0	0.000144524	0	0	0	0	0	0	0	0	0	0	0	0	0	0	0	0	0	0	0	0	0	0	0	0	0	0	0	0	0	0	0	0	0	0	0
Eukaryota	Mollusca	0.000171091	0.000758653	0.00167635	0.000232103	0.000222128	0.000139427	0.000373663	0.000368696	0.000505428	0.00015023	0.000855591	0.000422722	0.000227108	0.000202432	0.000377567	0.000301126	0.000303105	0.000294915	0.00130548	0.000463235	0.000260587	0.000319524	0.000132018	1.41341e-05	0.000163804	0.000213887	0.00117986	0.000153346	0.0052283	0.000169586	0.000693253	0.000323649	0.0015233	0.000185164	0.00104916	0.000298316	0.000496524	0.000366697	0.000603195	0.000104438	0.000228702	8.30293e-05	0.000138656	6.77849e-05	0.000228656	0.000189512	0.000138475	0.000197582
Eukaryota	Nematoda	1.11098e-05	0	0	0	0	0	0	3.56803e-05	0	0	0	0	0	3.92778e-05	0	3.01126e-05	0	5.20438e-05	0	0	0	0	0	2.22107e-05	0	0	0	0	0	0	0	1.556e-05	0	4.40867e-05	0	0	2.29872e-05	0	0	0	1.16684e-05	0	0	0	0	2.18668e-05	0	0
Eukaryota	Phaeophyceae	0.000126652	0	0	0.000105502	3.17326e-05	3.07213e-05	3.5587e-05	0.000142721	0	0.000114175	0	0	0	5.7406e-05	6.29279e-06	1.50563e-05	0	0	0	9.39897e-05	0	4.24147e-05	0	0	0	4.11321e-06	0	9.51802e-05	0	9.08496e-05	0	1.8672e-05	0	0	4.28229e-05	0	3.67796e-05	3.18867e-05	0	2.28458e-05	4.20064e-05	7.54812e-06	1.91249e-05	0	8.27893e-05	0	0.000155784	0
Eukaryota	Placozoa	0	1.59716e-05	0	0	0	3.30845e-05	0	0	0	0.000258396	0.000164933	2.36158e-05	0	1.51068e-05	5.03423e-05	3.31239e-05	0	3.46959e-05	0	2.34974e-05	0	1.41382e-05	0	6.05747e-06	0	4.11321e-05	0	0	0	7.87363e-05	0.000193202	0.00012448	0	1.3226e-05	0	0	2.75847e-05	0	5.83737e-05	0	2.10032e-05	0	2.39062e-06	3.08113e-06	0	5.10225e-05	9.23164e-05	5.46503e-05
Eukaryota	Porifera	0.000526605	0.000143745	0.000239478	0.000492341	0.000262515	0.000300124	1.77935e-05	0.000547098	0.000126357	0.000171263	0.000618499	0.00111703	4.6454e-05	0.000365585	0.000339811	0.000463734	0.000126881	0.000234197	0	0.000433024	8.45148e-05	0.000373249	0.000400056	4.24023e-05	0.000555336	0.000106944	0.000816829	0.000534067	0	0.000514815	0.000465957	0.000460577	0.00020119	8.81733e-05	0.000128469	0.000107088	0.000556291	1.59434e-05	0.000136205	0.000176239	0.000193696	7.29652e-05	0.000145828	0.000134029	0.00025231	2.18668e-05	0.000242331	3.3631e-05
Eukaryota	Streptophyta	0.000539936	3.19433e-05	0.000868108	0.00045014	0.000620227	0.00104925	0.000195728	0.00143911	0.000515958	0.000489751	0.000474183	0.000382575	0.000139362	0.000495504	0.000440495	0.000505892	0	0.000624526	0	0.000480019	0.000105643	0.000407181	0.000152021	0.000181724	0.00147024	0.000246793	0.000504215	0.000988816	0	0.0010054	0.00107966	0.00082157	0.000143707	0.000119034	0.00301901	0.000160632	0.000510317	0.000972546	0.000700485	0.000345951	0.000777119	0.000201283	0.000167343	8.165e-05	0.000989529	0.000112978	0.000825078	0.000180766
Eukaryota	unclassified	0.000419951	0.000479149	0	0.000604876	0.000825047	0.000484451	0.00010083	0.000558991	0.000105298	0.00022835	0.0002474	0.000399106	0.000108393	0.000377671	0.000459374	0.000388452	9.86854e-05	0.000307926	0	0.000453165	9.15577e-05	0.000562702	3.20045e-05	0.000195858	0.000723135	0.000324944	0.000463878	0.000560506	0.00174277	0.000532984	0.00059097	0.000460577	0.000316156	0.000193981	0.000256937	0.000497193	0.000372393	3.18867e-05	0.00115774	3.91642e-05	0.00028471	0.00013335	0.000451827	9.70557e-05	0.00065443	0.000134845	0.000438503	0.000155543
Plasmid:Bacteria	Actinobacteria	0	0	0	0	0	0	0	0	0	3.00461e-06	0	0	0	0	0	0	0	0	0.00652741	0	0.00593716	0	0.00290041	6.05747e-06	0.00253697	0	0.00315639	0	0.00400836	0	0.00198884	0.000625513	0.000546087	0	0.00329736	0.00364098	0	0.00819489	0	0.00407634	0	0.00270223	3.58593e-05	0.00194882	0	0.00290099	1.73093e-05	0.00311086
Plasmid:Bacteria	Bacteroidetes	0	0	0	0	1.15391e-05	3.78108e-05	0	0	7.37083e-05	0	0	3.54236e-05	0	0	0	0	0	0	0	0	0	1.41382e-05	0	0	0	0	0	0	0.00052283	0	0	0	0	0	0	0	0	0	0	0	0	0	7.17185e-06	0	0	0	0	0
Plasmid:Bacteria	Firmicutes	2.44416e-05	0	0	0	5.76956e-06	1.65422e-05	0	0	0.000210595	6.00922e-06	0	0	0	0	0	0	0	0	0	0	0	0	2.00028e-05	2.01916e-05	9.58853e-05	0	0	3.70145e-05	0	0	0	0	0	0	0	0	0	0	2.91869e-05	0	0	0	0	0	0	0	0	0
Plasmid:Bacteria	Proteobacteria	0.000602151	0.00186868	0.00691492	0.000316505	0.00147124	0.000872013	0.00453734	0.000249762	0.00607567	0.000486747	0.00178334	0.000396745	0.00434603	0.000909431	0.0010446	0.000409531	0.000408839	0.000390329	0.00151317	0.000359175	0.000514132	0.000455251	0.00206029	0.000918717	0.000862968	0.000682793	0.00210762	0.00040716	0	0	0.00128422	0.000476137	0.00454114	0.000202799	0.00117763	0.000198877	2.75847e-05	0.00014349	3.89158e-05	0.000319841	0.000116684	0.000689395	0.000191249	0.000648578	0.000114328	0.000324357	0.000115395	0.000269048
Viruses	unclassified	0.000711027	0.000111801	0.000957912	0.000218037	0.00150297	0.00040174	0.00101423	0.000570885	0.00108456	0.000354544	0.000195858	0.00109577	0.000469702	0.000447162	7.55135e-05	0.000520948	0	4.33698e-06	0	0.000124201	3.52145e-05	9.04847e-05	0.000132018	4.84598e-05	5.59331e-05	4.11321e-06	4.03372e-05	0	0.0115023	0.000230152	0.000352309	0.000230289	0.00020119	5.73127e-05	0	0.00026007	3.21821e-05	0	6.81027e-05	5.2219e-05	8.86802e-05	0.000161027	4.30311e-05	0.000141732	9.0674e-05	0.000149423	7.50071e-05	0.000319494
[truncated: 13 more columns]

## Sheet: Supplementary Data 5
Table S4A. Relative abundance of the NCLDV across the Malaspina deep ocean microbial metagenomes from the particle-attached (PA, 0.8– 20 μm) size fraction .
NCLDV family	st7	st10	st13	st17	st20	st23	st26	st32	st35	st41	st43	st50	st53	st59	st62	st65	st 67	st 74	st 77	st81	st82	st91	st97	st 103	st 109	st112	st118	st121	st 131	st134	st144	st146
Megaviridae	0.005157	0.005538	0.012131	0.005786	0.002248	0.009235	0.005633	0.002653	0.002495	0.000818	0.008652	0.000818	0.003977	0.003475	0.020174	0.008296	0.001657		0.011118	0.005974	0.006146	0.00166	0.002682	0.001044		0.002086	0.008842	0.006	0.000408	0.005158	0	0.004313
Prasinoviruses	0.0011	0.000917	0.000917	0.001284	0.000367	0.000917	0.000734	0.000367	0.000183	0.000183	0.001466	0.000183	0.00055	0.000183	0.00165	0.000367	0		0.000734	0.0011	0.00055	0.000183	0	0		0.000367	0.000917	0.000183	0.000183	0.000183	0	0.000183
Other Phycodviridae	0.001047	0.000349	0.000349	0.000349	0	0.001397	0.000698	0.000349	0	0	0.000698	0	0.000349	0.000349	0.001746	0.001047	0.000349		0.001047	0.001397	0.000698	0.001746	0.000349	0		0	0	0.000349	0	0.001047	0	0.000349
Iridoviridae	0.000478	0.000718	0.000478	0.000478	0.004305	0.000478	0.001674	0.001196	0.001196	0.000239	0.000239	0.000239	0.000478	0.000957	0.002392	0.001196	0.000718		0.001435	0.000957	0.000478	0.000478	0.000957	0		0.001196	0.001196	0.002392	0	0.000957	0.000478	0.000718
Asfarviridae	0.000238	0.000713	0	0	0	0	0	0	0	0	0.000238	0	0	0	0	0	0.000238		0.000238	0.000238	0	0.000476	0	0		0.000476	0	0	0	0	0	0
Marseilleviridae	0.000424	0.000636	0	0.000212	0.000424	0	0	0.000212	0.000212	0	0	0	0.000636	0.000212	0	0.000212	0		0.000424	0.000424	0.000424	0.000424	0.000212	0.000636		0.000424	0.000424	0.000212	0	0.000212	0	0.00106
Poxviridae	0	0.000796	0	0	0.000398	0.000398	0.000398	0.000796	0.000398	0	0.000398	0	0.000398	0	0.000398	0	0		0	0	0	0	0	0.000398		0	0.000398	0	0	0	0	0
Other NCLDVs	0.000497	0	0.000745	0.000497	0.000248	0.000993	0.000745	0	0	0	0.000745	0	0.000248	0.000248	0.002731	0.000497	0		0.001738	0.000745	0	0.000248	0.000745	0.000497		0.000497	0	0	0	0.000745	0	0.001241
Table S4B. Relative abundance of the NCLDV across the Malaspina deep ocean microbial metagenomes from the free-living (FL, 0.2– 0.8 μm) size fraction .
NCLDV family	st7	st10	st13	st17	st20	st23	st26	st32	st35	st41	st43	st50	st53	st59	st62	st65	st 67	st 74	st 77	st81	st82	st91	st97	st 103	st 109	st112	st118	st121	st 131	st134	st144	st146
Megaviridae	0.040111	0.012563	0.065574	0.001859	0.021622	0.031154	0.015321	0.025692	0.007066	0.000203	0.001426	0.030933	0.00041	0.009994	0.096149	0.010157		0.003747		0.001023	0.011444	0.00082	0.001248		0.000203	0.007402	0.023677	0.028388		0.001022	0.000408	0.015309
Prasinoviruses	0.005685	0.002201	0.004034	0	0.002751	0.004951	0.002017	0.003301	0.002017	0	0.000367	0.001834	0	0.001284	0.004218	0.00165		0.000367		0.000367	0.000917	0	0		0.000183	0.00055	0.003118	0.003484		0.000367	0	0.001467
Other Phycodviridae	0.002793	0.001047	0.00838	0	0.001047	0.003492	0.002793	0.002793	0.000698	0	0	0.002444	0	0.001047	0.006285	0.002444		0.001047		0.000349	0.001047	0	0		0	0.000698	0.000698	0.002095		0	0	0.000698
Iridoviridae	0.004544	0.000718	0.002392	0	0.001435	0.001435	0.000478	0.000957	0.000718	0	0	0.000718	0	0	0.006936	0.000478		0		0	0.000478	0	0		0.000239	0.000478	0.001435	0.000957		0	0	0.001913
Asfarviridae	0.000951	0.000238	0.000951	0	0.000238	0.000476	0.000476	0.000951	0.000238	0	0	0.000476	0	0	0	0		0		0	0.000476	0.000238	0.000238		0	0.000238	0	0.000238		0	0	0.001189
Marseilleviridae	0.000212	0	0	0	0	0	0	0	0	0.000212	0	0.000212	0	0	0	0		0		0	0	0	0		0	0	0.000212	0.000212		0	0	0
Poxviridae	0	0	0.000398	0	0	0	0	0	0	0	0	0	0	0	0	0		0.000398		0	0	0	0		0	0	0	0		0	0	0
Other NCLDVs	0.002234	0.000745	0.004965	0	0.001241	0.001738	0.001241	0.001738	0.000497	0	0	0.000993	0	0.000248	0.002234	0.000745		0.000248		0	0.001241	0	0.000248		0	0.000248	0.001241	0.00149		0	0	0.000248

## Sheet: Supplementary Data 6
Sample	Station	Filtersize	Code_sample	Myoviridae	Podoviridae	Siphoviridae	Unclassified_Caudovirales	Unaffiliated	Total
MP0103	7	0.2	7-Free-living	3.49713	10.5076	0.304264	1.18453	1.43425	16.9278
MP0145	10	0.2	10-Free-living	0	0	1.2973	0	22.1704	23.4677
MP0204	13	0.2	13-Free-living	0	0	55.2423	0	804.683	859.926
MP0262	17	0.2	17-Free-living	0	0	0.395244	0	10.9637	11.3589
MP0327	20	0.2	20-Free-living	0.683392	0	1.36483	0	11.151	13.1992
MP0372	23	0.2	23-Free-living	5.61341	0	3.95444	0	2.63652	12.2044
MP0441	26	0.2	26-Free-living	5.60699	0	1.75488	0.344516	7.00551	14.7119
MP0556	32	0.2	32-Free-living	1.26757	0	0.646018	1.28314	30.6886	33.8853
MP0627	35	0.2	35-Free-living	0	0.758695	0	0	22.7755	23.5342
MP0740	41	0.2	41-Free-living	2.93123	0	0	0.440196	7.84161	11.213
MP0759	43	0.2	43-Free-living	2.14088	0	0.470487	0	4.54891	7.16028
MP0901	50	0.2	50-Free-living	0	0.645631	0	0	2.20535	2.85098
MP0960	53	0.2	53-Free-living	0	1.84091	0.563893	0	4.77241	7.17721
MP1092	59	0.2	59-Free-living	0	0	0	0	36.706	36.706
MP1202	65	0.2	65-Free-living	1.86979	0	0	7.03553	0.661544	9.56687
MP1374	74	0.2	74-Free-living	0	3.00693	0	0.671409	10.2076	13.8859
MP1483	81	0.2	81-Free-living	0.348402	0	0	0	0.335432	0.683834
MP1494	82	0.2	82-Free-living	0	0	0	12.8752	0	12.8752
MP1649	91	0.2	91-Free-living	2.9852	3.22912	0	0	7.15763	13.3719
MP1788	97	0.2	97-Free-living	4.59845	5.24611	1.05029	0	25.7425	36.6373
MP2016	109	0.2	109-Free-living	0	0	0	0	1.24556	1.24556
MP2053	112	0.2	112-Free-living	3.18661	0	0	0	2.73809	5.9247
MP2159	118	0.2	118-Free-living	0	0	0	0	4.49589	4.49589
MP2253	121	0.2	121-Free-living	0.818873	0	0.340559	0	0.820786	1.98022
MP2634	134	0.2	134-Free-living	1.71415	23.4211	1.75569	0	13.4141	40.305
MP2914	144	0.2	144-Free-living	2.69125	0	1.89599	0	26.7957	31.3829
MP2969	146	0.2	146-Free-living	0.693206	0	0	0	184.822	185.515
MP0104	7	0.8	7-Particle-attached	2.21787	15.5894	0	0	24.3468	42.1541
MP0144	10	0.8	10-Particle-attached	17.1226	0	0	0	30.0764	47.199
MP0203	13	0.8	13-Particle-attached	2.5151	0	153.119	0	38.895	194.529
MP0261	17	0.8	17-Particle-attached	9.39814	0	1.45969	0	37.0196	47.8775
MP0326	20	0.8	20-Particle-attached	12.1799	0	12.4725	0	1.32023	25.9726
MP0371	23	0.8	23-Particle-attached	0	0	1.32423	0	3.15003	4.47426
MP0440	26	0.8	26-Particle-attached	20.1554	0	0	0	36.2034	56.3587
MP0555	32	0.8	32-Particle-attached	0.773813	0	0	0	18.3166	19.0904
MP0626	35	0.8	35-Particle-attached	0.708737	0	0	0	12.139	12.8477
MP0739	41	0.8	41-Particle-attached	1.90567	0	0	0	3.39145	5.29712
MP0900	50	0.8	50-Particle-attached	0	0	1.30566	22.1869	14.4277	37.9203
MP0959	53	0.8	53-Particle-attached	0	4.80685	0	0	44.3163	49.1231
MP1091	59	0.8	59-Particle-attached	0	0	0	0	37.8666	37.8666
MP1140	62	0.8	62-Particle-attached	0	0	0	0	4.93302	4.93302
MP1201	65	0.8	65-Particle-attached	0	0	1.62652	16.7191	3.85338	22.199
MP1241	67	0.8	67-Particle-attached	4.41787	0	0.404567	0	0.358716	5.18115
MP1482	81	0.8	81-Particle-attached	0	0	0	4.30464	5.91448	10.2191
MP1493	82	0.8	82-Particle-attached	0	0	0	7.60374	1.13442	8.73816
MP1648	91	0.8	91-Particle-attached	0	1.67264	0.819594	0	9.09079	11.583
MP1787	97	0.8	97-Particle-attached	0	0	1.44096	0	16.1995	17.6405
MP1896	103	0.8	103-Particle-attached	0	0	0	0	50.0536	50.0536
MP2158	118	0.8	118-Particle-attached	0	0	0	0	0.94529	0.94529
MP2252	121	0.8	121-Particle-attached	0	0	0	0	1.34179	1.34179
MP2497	131	0.8	131-Particle-attached	2.50579	0	8.8551	0	75.5034	86.8643
MP2633	134	0.8	134-Particle-attached	0.658898	19.5021	0.214556	0	15.8818	36.2573
MP2913	144	0.8	144-Particle-attached	3.6154	0	1.12761	0	10.3256	15.0686
MP2968	146	0.8	146-Particle-attached	0	0	0	0	20.1015	20.1015
Note: Taxonomic affiliations are based on the best BLAST hit of the TerL gene, but because of the paucity of deep-sea reference phages, most of the sequences remained unaffiliated, and the few contigs classified at the family level must be cautiously interpreted.

## Sheet: Supplementary Data 7
KO	Name	Pathway Description KEGG	Pathway Final Annotation used in Fig.3-5	Malaspina Gene DataBase presence	KEGG Module	Metabolism
K00855	PRK, prkB; phosphoribulokinase [EC:2.7.1.19]	Calvin Cycle	Calvin Cycle	Yes	M00165	Carbon metabolism/autotrophic pathways
K01601	rbcL; ribulose-bisphosphate carboxylase large chain [EC:4.1.1.39]	Calvin Cycle	Calvin Cycle	Yes	M00165	Carbon metabolism/autotrophic pathways
K01602	rbcS; ribulose-bisphosphate carboxylase small chain [EC:4.1.1.39]	Calvin Cycle	Calvin Cycle	Yes	M00165	Carbon metabolism/autotrophic pathways
K00198	cooS, acsA; anaerobic carbon-monoxide dehydrogenase catalytic subunit [EC:1.2.7.4]	Reductive acetyl-CoA pathway (Wood-Ljungdahl pathway)	Reductive acetyl-CoA pathway (Wood-Ljungdahl pathway)	No	M00377	Carbon metabolism/autotrophic pathways
K14138	acsB; acetyl-CoA synthase [EC:2.3.1.169]	Reductive acetyl-CoA pathway (Wood-Ljungdahl pathway)	Reductive acetyl-CoA pathway (Wood-Ljungdahl pathway)	No	M00377	Carbon metabolism/autotrophic pathways
K15023	acsE; 5-methyltetrahydrofolate corrinoid/iron sulfur protein methyltransferase [EC:2.1.1.258]	Reductive acetyl-CoA pathway (Wood-Ljungdahl pathway)	Reductive acetyl-CoA pathway (Wood-Ljungdahl pathway)	No	M00377	Carbon metabolism/autotrophic pathways
K14468	mcr; malonyl-CoA reductase / 3-hydroxypropionate dehydrogenase (NADP+) [EC:1.2.1.75 1.1.1.298]	3-Hydroxypropionate bi-cycle	3-Hydroxypropionate bi-cycle	Yes	M00376	Carbon metabolism/autotrophic pathways
K15052	prpE; propionyl-CoA carboxylase [EC:6.4.1.3 2.1.3.15]	3-Hydroxypropionate bi-cycle	3-Hydroxypropionate bi-cycle	No	M00376	Carbon metabolism/autotrophic pathways
K08691	mcl; malyl-CoA/(S)-citramalyl-CoA lyase [EC:4.1.3.24 4.1.3.25]	3-Hydroxypropionate bi-cycle|Ethylmalonyl pathway | Formaldehyde assimilation	3-Hydroxypropionate bi-cycle|Ethylmalonyl pathway | Formaldehyde assimilation	Yes	M00376/M0073/M00346	Carbon metabolism/autotrophic pathways
K14469	acrylyl-CoA reductase (NADPH) / 3-hydroxypropionyl-CoA dehydratase / 3-hydroxypropionyl-CoA synthetase [EC:1.3.1.84 4.2.1.116 6.2.1.36]	3-Hydroxypropionate bi-cycle	3-Hydroxypropionate bi-cycle	No	M00376	Carbon metabolism/autotrophic pathways
K14470	mct; 2-methylfumaryl-CoA isomerase [EC:5.4.1.3]	3-Hydroxypropionate bi-cycle	3-Hydroxypropionate bi-cycle	Yes	M00376	Carbon metabolism/autotrophic pathways
K09709	meh; 3-methylfumaryl-CoA hydratase [EC:4.2.1.153]	3-Hydroxypropionate bi-cycle	3-Hydroxypropionate bi-cycle	Yes	M00376	Carbon metabolism/autotrophic pathways
K15039	3-hydroxypropionate dehydrogenase (NADP+) [EC:1.1.1.298]	Hydroxypropionate-hydroxybutylate cycle	Hydroxypropionate-hydroxybutylate cycle	Yes	M00375	Carbon metabolism/autotrophic pathways
K15017	malonyl-CoA/succinyl-CoA reductase (NADPH) [EC:1.2.1.75 1.2.1.76]	Dicarboxylate-hydroxybutyrate cycle | Hydroxypropionate-hydroxybutylate cycle	Dicarboxylate-hydroxybutyrate cycle | Hydroxypropionate-hydroxybutylate cycle	No	M00374 | M00375	Carbon metabolism/autotrophic pathways
K15016	enoyl-CoA hydratase / 3-hydroxyacyl-CoA dehydrogenase [EC:4.2.1.17 1.1.1.35]	Dicarboxylate-hydroxybutyrate cycle | Hydroxypropionate-hydroxybutylate cycle	Dicarboxylate-hydroxybutyrate cycle | Hydroxypropionate-hydroxybutylate cycle	Yes	M00374 | M00375	Carbon metabolism/autotrophic pathways
K15230	aclA; ATP-citrate lyase alpha-subunit [EC:2.3.3.8]	Reductive citrate cycle (rTCA cycle)	Reductive citrate cycle (rTCA cycle)	Yes	M00173	Carbon metabolism/autotrophic pathways
K15231	aclB; ATP-citrate lyase beta-subunit [EC:2.3.3.8]	Reductive citrate cycle (rTCA cycle)	Reductive citrate cycle (rTCA cycle)	Yes	M00173	Carbon metabolism/autotrophic pathways
K15232	ccsA; citryl-CoA synthetase large subunit [EC:6.2.1.18]	Reductive citrate cycle (rTCA cycle)	Reductive citrate cycle (rTCA cycle)	No	M00173	Carbon metabolism/autotrophic pathways
K15233	ccsB; citryl-CoA synthetase small subunit	Reductive citrate cycle (rTCA cycle)	Reductive citrate cycle (rTCA cycle)	No	M00173	Carbon metabolism/autotrophic pathways
K03520	coxL, cutL; aerobic carbon-monoxide dehydrogenase large subunit [EC:1.2.5.3]	CO-Oxidation	CO-Oxidation (C1 metabolism)	Yes	Not determined	CO-Oxidation
K03519	coxM, cutM; aerobic carbon-monoxide dehydrogenase medium subunit [EC:1.2.5.3]	CO-Oxidation	CO-Oxidation (C1 metabolism)	Yes	Not determined	CO-Oxidation
K03518	coxS; aerobic carbon-monoxide dehydrogenase large subunit [EC:1.2.5.3]	CO-Oxidation	CO-Oxidation (C1 metabolism)	Yes	Not determined	CO-Oxidation
K18049	mpnS; methylphosphonate synthase [EC:1.13.11.73]	Phosphonate and phosphinate metabolism	Phosphonate and phosphinate metabolism	No	Not determined	Methane production
K00320	mer; 5,10-methylenetetrahydromethanopterin reductase [EC:1.5.98.2]	CO2 => methane	C1 metabolism/Methanogenesis	Yes	M00567	Methane metabolism
K00200	fwdA, fmdA; formylmethanofuran dehydrogenase subunit A [EC:1.2.7.12]	CO2 => methane	C1 metabolism/Methanogenesis	Yes	M00567	Methane metabolism
K00201	fwdB, fmdB; formylmethanofuran dehydrogenase subunit B [EC:1.2.7.12]	CO2 => methane	C1 metabolism/Methanogenesis	Yes	M00567	Methane metabolism
K00202	fwdC, fmdC; formylmethanofuran dehydrogenase subunit C [EC:1.2.7.12]	CO2 => methane	C1 metabolism/Methanogenesis	Yes	M00567	Methane metabolism
K00672	ftr; formylmethanofuran--tetrahydromethanopterin N-formyltransferase [EC:2.3.1.101].	CO2 => methane	C1 metabolism/Methanogenesis	Yes	M00567	Methane metabolism
K04480	mtaB; methanol---5-hydroxybenzimidazolylcobamide Co-methyltransferase [EC:2.1.1.90]	methanol => methane	C1-metabolism/Methanogenesis	No	M00356	Methane metabolism
K00399	mcrA; methyl-coenzyme M reductase alpha subunit [EC:2.8.4.1]	methanol => methane | acetate => methane | methylamine/dimethylamine/trimethylamine => methane | CO2 => methane	Methanogenesis	No	M00356 | M00357 | M00563 | M00567	Methane metabolism
K03390	hdrC; heterodisulfide reductase subunit C [EC:1.8.98.1]	methanol => methane |acetate => methane | methylamine/dimethylamine/trimethylamine => methane | CO2 => methane	C1 metabolism/Methanogenesis	Yes	M00356 | M00357 | M00563 | M00567	Methane metabolism
K14083	mttB; trimethylamine---corrinoid protein Co-methyltransferase [EC:2.1.1.250]	methylamine/dimethylamine/trimethylamine => methane	C1 metabolism/Methanogenesis	Yes	M00563	Methane metabolism
K00577	mtrA; tetrahydromethanopterin S-methyltransferase subunit A [EC:2.1.1.86]	acetate => methane | CO2 => methane	C1 metabolism/Methanogenesis	Yes	M00357 | M00567	Methane metabolism
K00584	mtrH; tetrahydromethanopterin S-methyltransferase subunit H [EC:2.1.1.86]	acetate => methane | CO2 => methane	C1-metabolism/Methanogenesis	No	M00357 | M00567	Methane metabolism
K05979	comB; 2-phosphosulfolactate phosphatase [EC:3.1.3.71]	Coenzyme M biosynthesis	Coenzyme M biosynthesis	Yes	M00358	Methane metabolism
K06034	comD; sulfopyruvate decarboxylase subunit alpha [EC:4.1.1.79]	Coenzyme M biosynthesis	Coenzyme M biosynthesis	Yes	M00358	Methane metabolism
K08097	comA; phosphosulfolactate synthase [EC:4.4.1.19]	Coenzyme M biosynthesis	Coenzyme M biosynthesis	Yes	M00358	Methane metabolism
K13039	comE; sulfopyruvate decarboxylase subunit beta [EC:4.1.1.79]	Coenzyme M biosynthesis	Coenzyme M biosynthesis	Yes	M00358	Methane metabolism
K16157	mmoX; methane monooxygenase component A alpha chain [EC:1.14.13.25]	Methane oxidation, methanotroph, methane => formaldehyde	Methane oxidation	No	M00174	Methane metabolism
K16158	mmoY; methane monooxygenase component A beta chain [EC:1.14.13.25]	Methane oxidation, methanotroph, methane => formaldehyde	Methane oxidation	Yes	M00174	Methane metabolism
K16159	mmoZ; methane monooxygenase component A gamma chain [EC:1.14.13.25]	Methane oxidation, methanotroph, methane => formaldehyde	Methane oxidation	No	M00174	Methane metabolism
K16160	mmoB; methane monooxygenase regulatory protein B	Methane oxidation, methanotroph, methane => formaldehyde	Methane oxidation	No	M00174	Methane metabolism
K16161	mmoC; methane monooxygenase component C [EC:1.14.13.25]	Methane oxidation, methanotroph, methane => formaldehyde	Methane oxidation	No	M00174	Methane metabolism
K16162	mmoD; methane monooxygenase component D	Methane oxidation, methanotroph, methane => formaldehyde	Methane oxidation	No	M00174	Methane metabolism
K10944	pmoA-amoA; methane/ammonia monooxygenase subunit A [EC:1.14.18.3 1.14.99.39]	Nitrification|Methane oxidation, methanotroph, methane => formaldehyde	Nitrification|Methane oxidation	Yes	M00528 |M00804 |M00174	Nitrogen /Methene metabolism
K10945	pmoB-amoB; methane/ammonia monooxygenase subunit B	Nitrification|Methane oxidation, methanotroph, methane => formaldehyde	Nitrification|Methane oxidation	Yes	M00528 |M00804 |M00174	Nitrogen /Methene metabolism
K10946	pmoC-amoC; methane/ammonia monooxygenase subunit C	Nitrification|Methane oxidation, methanotroph, methane => formaldehyde	Nitrification|Methane oxidation	Yes	M00528 |M00804 |M00174	Nitrogen /Methene metabolism
K02588	nifH; nitrogenase iron protein NifH [EC:1.18.6.1]	Nitrogen fixation, nitrogen => ammonia	Nitrogen fixation	Yes	M00175	Nitrogen metabolism
K10535	hao; hydroxylamine dehydrogenase [EC:1.7.2.6]	Nitrification, ammonia => nitrite | Complete nitrification, ammonia => nitrite => nitrate	Nitrification	No	M00528 |M00804	Nitrogen metabolism
K20932	hydrazine synthase subunit [EC:1.7.2.7]	anaerobic ammonia oxidizers (anammox bacteria)	anaerobic ammonia oxidizers (anammox bacteria)	No	Not determined	Nitrogen metabolism
K20933	hydrazine synthase subunit [EC:1.7.2.7]	anaerobic ammonia oxidizers (anammox bacteria)	anaerobic ammonia oxidizers (anammox bacteria)	No	Not determined	Nitrogen metabolism
K20934	hydrazine synthase subunit [EC:1.7.2.7]	anaerobic ammonia oxidizers (anammox bacteria)	anaerobic ammonia oxidizers (anammox bacteria)	No	Not determined	Nitrogen metabolism
K20935	hydrazine dehydrogenase [EC:1.7.2.8]	anaerobic ammonia oxidizers (anammox bacteria)	anaerobic ammonia oxidizers (anammox bacteria)	No	Not determined	Nitrogen metabolism
K00370	narG, narZ, nxrA; nitrate reductase / nitrite oxidoreductase, alpha subunit [EC:1.7.5.1 1.7.99.-]	Nitrification, ammonia => nitrite => nitrate|Denitrification, nitrate => nitrogen|Dissimilatory nitrate reduction, nitrate => ammonia|	Nitrification|Denitrification|Dissimilatory nitrate reduction	Yes	M00529|M00530|M00804	Nitrogen metabolism
K00371	narH, narY, nxrB; nitrate reductase / nitrite oxidoreductase, beta subunit [EC:1.7.5.1 1.7.99.-]	Nitrification, ammonia => nitrite => nitrate|Denitrification, nitrate => nitrogen|Dissimilatory nitrate reduction, nitrate => ammonia|	Nitrification|Denitrification|Dissimilatory nitrate reduction	Yes	M00529|M00530|M00804	Nitrogen metabolism
K00367	narB; ferredoxin-nitrate reductase [EC:1.7.7.2]	Assimilatory nitrate reduction, nitrate => ammonia	Assimilatory nitrate reduction	Yes	M00531	Nitrogen metabolism
K00372	nasA; assimilatory nitrate reductase catalytic subunit [EC:1.7.99.4]	Assimilatory nitrate reduction, nitrate => ammonia	Assimilatory nitrate reduction	Yes	M00531	Nitrogen metabolism
K00362	nirB; nitrite reductase (NADH) large subunit [EC:1.7.1.15]	Dissimilatory nitrate reduction, nitrate => ammonia	Dissimilatory nitrate reduction	Yes	M00530	Nitrogen metabolism
K00363	nirD; nitrite reductase (NADH) small subunit [EC:1.7.1.15]	Dissimilatory nitrate reduction, nitrate => ammonia	Dissimilatory nitrate reduction	Yes	M00530	Nitrogen metabolism
K03385	nrfA; nitrite reductase (cytochrome c-552) [EC:1.7.2.2]	Dissimilatory nitrate reduction, nitrate => ammonia	Dissimilatory nitrate reduction	No	M00530	Nitrogen metabolism
K15876	nrfH; cytochrome c nitrite reductase small subunit	Dissimilatory nitrate reduction, nitrate => ammonia	Dissimilatory nitrate reduction	No	M00530	Nitrogen metabolism
K00368	nirK; nitrite reductase (NO-forming) [EC:1.7.2.1]	Denitrification, nitrate => nitrogen	Denitrification	Yes	M00529	Nitrogen metabolism
K15864	nirS; nitrite reductase (NO-forming) / hydroxylamine reductase [EC:1.7.2.1 1.7.99.1]	Denitrification, nitrate => nitrogen	Denitrification	Yes	M00529	Nitrogen metabolism
K04561	norB; nitric oxide reductase subunit B [EC:1.7.2.5]	Denitrification, nitrate => nitrogen	Denitrification	Yes	M00529	Nitrogen metabolism
K02305	norC; nitric oxide reductase subunit C	Denitrification, nitrate => nitrogen	Denitrification	Yes	M00529	Nitrogen metabolism
K00376	nosZ; nitrous-oxide reductase [EC:1.7.2.4]	Denitrification, nitrate => nitrogen	Denitrification	Yes	M00529	Nitrogen metabolism
K15877	CYP55; fungal nitric oxide reductase [EC:1.7.1.14]	Denitrification, nitrate => nitrogen	Denitrification	No	M00529	Nitrogen metabolism
K00374	narI, narV; nitrate reductase gamma subunit [EC:1.7.5.1 1.7.99.-]	Denitrification, nitrate => nitrogen|Dissimilatory nitrate reduction, nitrate => ammonia	Denitrification|Dissimilatory nitrate reduction	Yes	M00529|M00530	Nitrogen metabolism
K02567	napA; periplasmic nitrate reductase NapA [EC:1.7.99.-]	Denitrification, nitrate => nitrogen|Dissimilatory nitrate reduction, nitrate => ammonia	Denitrification|Dissimilatory nitrate reduction	Yes	M00529|M00530	Nitrogen metabolism
K02568	napB; cytochrome c-type protein NapB	Denitrification, nitrate => nitrogen|Dissimilatory nitrate reduction, nitrate => ammonia	Denitrification|Dissimilatory nitrate reduction	Yes	M00529|M00530	Nitrogen metabolism
K17222	soxA; sulfur-oxidizing protein SoxA	Thiosulfate oxidation by SOX complex, thiosulfate => sulfate	Thiosulfate oxidation by SOX complex	No	M00595	Sulfur metabolism
K17223	soxX; sulfur-oxidizing protein SoxX	Thiosulfate oxidation by SOX complex, thiosulfate => sulfate	Thiosulfate oxidation by SOX complex	No	M00595	Sulfur metabolism
K17224	soxB; sulfur-oxidizing protein SoxB	Thiosulfate oxidation by SOX complex, thiosulfate => sulfate	Thiosulfate oxidation by SOX complex	No	M00595	Sulfur metabolism
K17225	soxC; sulfane dehydrogenase subunit SoxC	Thiosulfate oxidation by SOX complex, thiosulfate => sulfate	Thiosulfate oxidation by SOX complex	No	M00595	Sulfur metabolism
K17226	soxY; sulfur-oxidizing protein SoxY	Thiosulfate oxidation by SOX complex, thiosulfate => sulfate	Thiosulfate oxidation by SOX complex	No	M00595	Sulfur metabolism
K17227	soxZ; sulfur-oxidizing protein SoxZ	Thiosulfate oxidation by SOX complex, thiosulfate => sulfate	Thiosulfate oxidation by SOX complex	No	M00595	Sulfur metabolism
K00394	aprA; adenylylsulfate reductase, subunit A [EC:1.8.99.2]	Dissimilatory sulfate reduction, sulfate => H2S	Dissimilatory sulfate reduction	Yes	M00596	Sulfur metabolism
K00395	aprB; adenylylsulfate reductase, subunit B [EC:1.8.99.2]	Dissimilatory sulfate reduction, sulfate => H2S	Dissimilatory sulfate reduction	Yes	M00596	Sulfur metabolism
K11180	dsrA; dissimilatory sulfite reductase alpha subunit [EC:1.8.99.5]	Dissimilatory sulfate reduction, sulfate => H2S	Dissimilatory sulfate reduction	No	M00596	Sulfur metabolism
K11181	dsrB; dissimilatory sulfite reductase beta subunit [EC:1.8.99.5]	Dissimilatory sulfate reduction, sulfate => H2S	Dissimilatory sulfate reduction	Yes	M00596	Sulfur metabolism
K18008	hydA, [NiFe] hydrogenase small subunit [EC:1.12.2.1]	H2 oxidation	H2 oxidation	No	Not determined	H2 oxidation
K00436	hoxH, NAD-reducing hydrogenase large subunit [EC:1.12.1.2]	H2 oxidation	H2 oxidation	Yes	Not determined	H2 oxidation
K00440	frhA, coenzyme F420 hydrogenase subunit alpha [EC:1.12.98.1]	H2 oxidation/methene metabolism	H2 oxidation/methene metabolism	No	Not determined	H2 oxidation
Grey: these KOs were searched in the M-GeneDB and were not found.

## Sheet: Supplementary Data 8
sample	K00855	K01601	K01602	K14468	K08691	K14470	K09709	K15039	K15016	K15230	K15231	K03520	K03519	K03518	K00320	K00200	K00201	K00202	K00672	K03390	K14083	K00577	K05979	K06034	K08097	K13039	K16158	K10944	K10945	K10946	K02588	K00370	K00371	K00367	K00372	K00362	K00363	K00368	K15864	K04561	K02305	K00376	K00374	K02567	K02568	K00394	K00395	K11181	K00436
MP0103	0.0365464	0.0118776	0	0	0	0.00274098	0.0260393	0	0.0210142	0	0	0.1873	0.273641	0.246231	0.140704	0.00228415	0	0	0	0.00228415	0.149383	0	0.0191868	0.0502513	0.0100503	0.116948	0	0.00730927	0	0.0123344	0	0.0333486	0.0077661	0	0.05619	0.0685244	0.0310644	0.0306076	0	0	0.0114207	0	0	0	0	0.0794884	0.0283234	0	0
MP0104	0.215292	0	0	0	0.0120724	0	0	0	0	0	0	0	0.169014	0.132797	0	0.0583501	0.0301811	0	0.0342052	0	0	0	0	0	0	0	0	0	0	0	0	0.0120724	0.0140845	0	0.301811	0.323944	0.124748	0	0	0	0.0603622	0	0.00201207	0	0	0.372233	0.150905	0	0
MP0144	0.0576923	0	0	0	0	0	0	0	0	0	0	0	0.112637	0.043956	0	0.010989	0	0	0.010989	0	0	0	0	0	0	0	0	0	0	0	0	0	0.021978	0	0.263736	0.335165	0.0549451	0	0	0	0.0631868	0	0	0	0	0.134615	0.0494505	0	0
MP0145	0.0185387	0	0	0	0	0	0.0130862	0	0.0152672	0	0	0.150491	0.0763359	0.104689	0.082879	0	0	0	0	0	0.164667	0.00436205	0	0.0196292	0	0.0174482	0	0	0.0087241	0.0109051	0	0.0839695	0.0174482	0	0.0196292	0.0534351	0.0229008	0.00545256	0	0	0.0250818	0	0	0	0	0.0305344	0.00763359	0	0
MP0203	0.158346	0	0	0	0	0	0.0218409	0	0.0140406	0	0	0.160686	0.180187	0.153666	0.0733229	0	0	0	0	0	0.162246	0	0.00936037	0.025741	0	0.0319813	0	0.0109204	0.00780031	0.0156006	0	0.139626	0.0678627	0	0.329953	0.310452	0.117005	0.00390016	0	0.00936037	0.00390016	0.00390016	0.0374415	0.00390016	0	0.049922	0.0179407	0	0
MP0204	0.0475328	0.00226347	0	0	0	0	0.0122227	0	0.0149389	0	0	0.139882	0.132187	0.106836	0.111363	0	0	0.00316885	0.00181077	0	0.125849	0	0.0135808	0.0262562	0.00271616	0.0547759	0	0	0.0072431	0.0067904	0	0.0633771	0.0194658	0	0.0973291	0.103667	0.0507017	0.0479855	0	0.00995926	0.0235401	0.00271616	0.00860118	0	0	0.0869172	0.0312359	0	0.00226347
MP0261	0.119084	0	0	0	0	0	0	0	0	0	0	0.0427481	0.169466	0.141985	0	0	0	0.00763359	0	0	0	0	0	0	0	0	0	0	0	0	0.021374	0.0870229	0.0748092	0	0.312977	0.38626	0.109924	0	0	0.0381679	0.123664	0.0564885	0.0198473	0.0335878	0.0335878	0.141985	0.0656489	0	0
MP0262	0.0930931	0	0	0	0	0	0.039039	0	0.00600601	0	0	0.507508	0.453453	0.372372	0.048048	0	0	0	0	0	0.288288	0.003003	0.039039	0.039039	0	0.117117	0	0.204204	0.312312	0.213213	0	0.00900901	0	0	0.156156	0.201201	0.0660661	0.261261	0	0.012012	0.0900901	0.021021	0	0.024024	0	0.117117	0	0	0
MP0326	0.105344	0	0	0	0	0	0.0351145	0	0.010687	0	0	0	0.0839695	0.0244275	0	0.0122137	0	0	0	0	0	0	0	0	0	0	0	0	0	0	0	0.021374	0.00763359	0	0.167939	0.184733	0.0748092	0	0	0	0.0396947	0	0.00763359	0	0	0.158779	0.0687023	0	0
MP0327	0.0260138	0.00841622	0	0	0	0.000765111	0.041316	0	0.0336649	0	0	0.212701	0.279265	0.255547	0.122418	0	0	0	0	0	0.141546	0	0.0191278	0.0237184	0	0.118592	0	0.0122418	0	0.00994644	0	0.00612089	0.000765111	0	0.0673298	0.0604438	0.0328998	0.00535578	0	0.00153022	0.0260138	0	0	0	0	0.0902831	0.0260138	0	0
MP0371	0.086741	0	0	0	0.00743494	0	0.00495663	0	0	0	0	0.0086741	0.133829	0.107807	0	0.0334572	0.023544	0.0086741	0.0086741	0	0.00619579	0	0	0.00619579	0	0	0	0	0	0	0	0.086741	0.0768278	0	0.168525	0.125155	0.0817844	0	0	0	0.047088	0	0.0495663	0	0	0.245353	0.133829	0	0
MP0372	0.0115413	0.0163812	0	0	0.00930752	0.00856292	0.0536113	0	0.0018615	0	0	0.291512	0.36895	0.314966	0.179821	0.0197319	0.0137751	0.014892	0.00744602	0	0.212956	0	0.0279226	0.0469099	0.00670141	0.141474	0	0.0134028	0	0.0134028	0	0.00967982	0.011169	0	0.0256888	0.0249442	0.0338794	0.0323902	0	0.00335071	0.0104244	0	0	0	0	0.151899	0.0740879	0	0
MP0440	0.0539153	0	0	0	0	0.00385109	0.0141207	0	0	0	0	0.0269576	0.0667522	0.0564827	0	0	0	0	0.00513479	0	0.0308087	0	0	0	0	0	0	0	0	0	0	0.029525	0.0141207	0	0.277279	0.367137	0.133504	0	0	0	0.0320924	0	0.00385109	0.0166881	0	0.0937099	0.0487805	0	0
MP0441	0.0391247	0.0119363	0	0.0112732	0.0112732	0.0066313	0.0424403	0	0.00464191	0	0	0.162467	0.240716	0.200928	0.117374	0.00862069	0	0.00198939	0	0	0.158488	0.0311671	0.0218833	0.0311671	0	0.0530504	0	0	0.00596817	0.00198939	0	0.0802387	0.020557	0	0.0265252	0.0742706	0.00862069	0.0470822	0	0.020557	0.0238727	0.0172414	0.0125995	0	0	0.121353	0.0278515	0	0
MP0555	0.00583658	0	0	0	0	0	0	0	0.00583658	0	0	0.0272374	0.0661479	0.00583658	0	0.00583658	0.00194553	0	0	0	0.0116732	0	0.0894942	0	0	0	0	0	0	0	0	0	0	0	0.18677	0.324903	0.122568	0	0	0	0	0	0	0	0	0.0894942	0.0194553	0	0
MP0556	0	0.00500626	0	0	0.00312891	0.00876095	0.0425532	0	0.0156446	0	0	0.213392	0.232791	0.205257	0.105757	0	0	0	0	0	0.16771	0	0.0663329	0.0250313	0.00500626	0.0469337	0	0.0125156	0	0.0131414	0	0	0	0	0.048811	0.11577	0.0394243	0.0100125	0	0	0	0	0	0	0	0.0769712	0.0168961	0	0
MP0626	0.0625	0	0	0	0	0	0	0	0	0	0	0.1875	0.291667	0.208333	0	0	0	0	0	0	0.46875	0	0.71875	0	0	0	0.135417	0	0	0	0	0	0.0729167	0	1.03125	1.5	0.541667	0	0	0	0.104167	0	0	0	0	0.510417	0.0729167	0	0
MP0627	0	0	0	0	0	0.002574	0.027027	0	0.034749	0	0	0.106821	0.124839	0.109395	0.034749	0.001287	0	0.015444	0.003861	0	0.140283	0	0.0566281	0.00900901	0.001287	0.00643501	0	0	0	0.01287	0	0	0	0	0.0694981	0.146718	0.036036	0	0	0	0	0	0	0	0	0.0643501	0.011583	0	0
MP0739	0	0	0	0	0	0	0	0	0	0	0	0	0.0543478	0.11413	0	0	0	0	0	0	0	0	0.0869565	0	0	0	0	0	0	0	0	0	0.0163043	0	0.048913	0.157609	0.0326087	0	0	0	0	0	0	0	0	0.282609	0.0815217	0	0
MP0740	0	0.0170157	0	0	0	0.0314136	0.0732984	0	0.0327225	0	0	0.374346	0.54712	0.359948	0.302356	0	0	0	0	0	0.51178	0.0340314	0.0929319	0.0117801	0.0196335	0.102094	0	0.208115	0.384817	0.175393	0	0.117801	0.0405759	0	0.102094	0.100785	0.0876963	0.218586	0	0	0	0	0	0	0	0.215969	0.0994764	0	0
MP0758	0	0	0	0	0	0.0158172	0	0	0	0	0	0.0456942	0.0702988	0.0281195	0.231986	0	0	0	0	0	0.0404218	0	0	0	0	0	0	0	0	0	0	0	0.0474517	0	0.00878735	0.128295	0.128295	0	0	0	0.0158172	0	0	0	0	0.056239	0.0439367	0	0
MP0759	0.0417732	0.0647911	0	0	0.00341006	0.0502984	0.0502984	0	0.0903666	0	0	0.229327	0.310315	0.356351	0.184996	0.0059676	0	0	0.00767263	0	0.618926	0.120205	0.0179028	0.0110827	0.00852515	0.0451833	0	0.190963	0.179881	0.194373	0	0.102302	0.0119352	0	0.0383632	0.0255754	0.0375107	0.259165	0.0110827	0	0	0	0	0	0	0.182438	0.0997442	0	0
MP0900	0.545455	0	0	0	0	0	0.141414	0	0.0252525	0	0	0.166667	0.242424	0.222222	0.469697	0	0.0353535	0	0	0	0.813131	0	0.0151515	0	0.0707071	0	0.469697	0	0	0	0	0.318182	0.247475	0	1.04545	1.58586	0.808081	0	0	0	0.262626	0	0.207071	0	0.0454545	0.131313	0.0505051	0	0
MP0901	0.0646678	0	0	0	0.00293945	0.00999412	0.0141093	0	0	0	0	0.0487948	0.0252792	0.0235156	0.0975897	0	0	0	0	0	0.16167	0.0523222	0.00705467	0	0.00646678	0.0252792	0	0	0	0	0	0.0870076	0.0429159	0	0.100529	0.138742	0.0340976	0.0299824	0	0	0.0246914	0.00646678	0	0.00705467	0	0.00411523	0	0	0
MP0959	0.04329	0	0	0	0	0	0	0	0	0	0	0.0606061	0.127706	0.0714286	0.190476	0	0	0	0	0	0.391775	0	0.004329	0	0.0108225	0	0	0	0	0	0	0.0194805	0.004329	0	0.264069	0.374459	0.203463	0	0	0	0.0562771	0	0	0	0	0.0324675	0.0194805	0	0
MP0960	0.164557	0.0021097	0	0	0	0	0.0632911	0	0	0.0232068	0.0400844	0.278481	0.445148	0.396624	0.189873	0	0	0	0	0	0.345992	0	0.166667	0.0400844	0.0126582	0.0886076	0	0.172996	0.103376	0.07173	0	0.0232068	0.0189873	0	0.57384	0.835443	0.28903	0.0822785	0	0	0.0907173	0	0	0	0.0337553	0.120253	0.0337553	0	0
MP1091	0.00630252	0	0	0	0	0	0	0	0	0	0	0.0483193	0.233193	0.119748	0.0189076	0.039916	0.0231092	0	0	0	0.186975	0	0	0	0	0	0	0	0	0	0	0.0273109	0.0504202	0	0.0693277	0.117647	0.0273109	0	0	0	0.00840336	0	0	0	0	0.271008	0.168067	0	0
MP1092	0.0090312	0.00821018	0.00410509	0	0	0	0.0229885	0	0.00246305	0	0	0.236453	0.186371	0.186371	0.122332	0.0361248	0.0123153	0.0106732	0	0	0.156814	0	0.0369458	0.0426929	0.0139573	0.0977011	0	0	0.00492611	0	0	0.0155993	0	0	0.0394089	0.0344828	0.0246305	0.0509031	0	0.0090312	0	0	0	0	0	0.0492611	0.0254516	0	0
MP1140	0	0	0	0	0	0	0	0	0	0	0	0	0	0	0	0	0	0	0	0	0	0	0	0	0	0	0	0	0	0	0	0	0	0	0	0.0100503	0	0	0	0	0	0	0	0	0	0.0150754	0	0	0
MP1141	0.0735524	0.0868545	0.0485133	0	0.00195618	0	0.0109546	0.00391236	0.00156495	0	0	0.0359937	0.0164319	0.0211268	0.00704225	0	0	0	0.00234742	0	0.0320814	0	0.0516432	0	0.0113459	0.00312989	0	0	0	0	0	0.00156495	0	0.0524257	0	0	0.00117371	0.00156495	0	0	0	0.00117371	0	0	0	0.0594679	0.0535994	0	0.0418623
MP1201	0.0118846	0	0	0	0.0322581	0	0	0	0.00848896	0	0	0.101868	0.13073	0.0373514	0.0135823	0.0101868	0	0	0	0	0.171477	0	0	0	0	0	0	0	0	0	0	0.0271647	0.0424448	0	0.098472	0.0814941	0.0424448	0	0	0	0.0220713	0	0.0254669	0	0	0.057725	0.0220713	0	0
MP1202	0	0.014214	0	0	0.0100334	0.00501672	0.0384615	0	0.0451505	0	0	0.257525	0.319398	0.354515	0.18311	0	0	0.00250836	0	0	0.315217	0.0167224	0.0200669	0.0267559	0	0.127926	0	0	0	0.0083612	0	0.0376254	0.0183946	0	0.0811037	0.130435	0.0677258	0.0192308	0	0	0	0	0	0	0	0.083612	0.0334448	0	0
MP1241	0.287234	0.12234	0.0797872	0	0.00531915	0	0.0797872	0	0	0	0	0.170213	0.319149	0.175532	0	0.175532	0.0638298	0.0585106	0.037234	0	0.138298	0	0	0	0	0	0	0	0	0	0	0	0	0	0.382979	0.62234	0.228723	0.00531915	0	0	0.0319149	0	0	0	0	0.132979	0.0425532	0	0
MP1374	0	0	0	0	0.017284	0	0.0518519	0	0	0	0	0.28642	0.254321	0.175309	0.0123457	0.00740741	0.00740741	0.0123457	0.00740741	0	0.301235	0	0.133333	0.0123457	0	0.0222222	0	0.279012	0.303704	0.303704	0	0.091358	0.0296296	0	0.298765	0.580247	0.108642	0.387654	0	0	0	0	0	0	0	0.145679	0.0320988	0	0
MP1434	0.0223881	0.0205224	0	0	0.011194	0	0	0	0	0	0	0	0.0988806	0.011194	0.0317164	0.0391791	0.0223881	0.00932836	0.0149254	0	0	0	0	0	0	0	0	0	0	0	0	0	0.0186567	0	0.0261194	0.0970149	0.0205224	0.00559701	0	0	0	0	0	0	0	0.102612	0.0186567	0.00932836	0
MP1482	0.024055	0.0274914	0	0	0.0171821	0	0	0	0	0	0	0	0.106529	0.0618557	0.0893471	0.0171821	0.0103093	0	0	0	0.0154639	0	0	0	0	0	0	0	0	0	0	0.056701	0.0292096	0	0	0.135739	0.0979381	0	0	0	0	0	0.00859107	0	0	0.161512	0.032646	0	0
MP1483	0	0	0	0	0.00888889	0.0103704	0.0592593	0	0.0385185	0	0	0.325926	0.460741	0.411852	0.16	0.00444444	0	0.00444444	0.00444444	0	0.494815	0	0.0222222	0.0474074	0.0237037	0.0666667	0	0.247407	0.247407	0.222222	0	0.155556	0.0459259	0	0	0.00296296	0.0548148	0.173333	0	0	0	0	0	0	0	0.306667	0.118519	0	0
MP1493	0	0	0	0	0.222222	0.00854701	0.034188	0	0	0	0	0.230769	0.547009	0.273504	1.42735	0	0	0	0	0	0.025641	0	0	0	0	0	0.623932	0	0	0	0.034188	0	0	0	0.0940171	1.83761	1.37607	0	0	0.034188	0	0	0	0	0	0.179487	0.0598291	0	0.034188
MP1494	0.0186916	0.0140187	0	0	0	0.00934579	0.0116822	0	0	0	0	0.161215	0.167056	0.16472	0.0665888	0	0	0	0	0	0.169393	0	0	0	0.0198598	0	0	0.00350467	0	0.0046729	0	0.0338785	0.00350467	0	0.0140187	0.0151869	0	0.0128505	0	0	0	0	0	0	0	0.0934579	0.0221963	0	0
MP1648	0.0153257	0	0	0	0.0363985	0.0268199	0	0	0	0	0	0.130268	0.0766284	0.118774	0.362069	0	0	0	0	0	0.0842912	0	0.00191571	0	0	0	0	0	0	0	0	0.01341	0	0	0.0478927	0.478927	0.256705	0	0	0	0.0229885	0	0	0	0	0.0210728	0	0	0.12069
MP1649	0.0192308	0	0	0	0.10181	0.010181	0.109729	0	0.00791855	0	0	0.300905	0.503394	0.441176	0.25	0	0	0	0	0	0.395928	0	0.0667421	0.0113122	0	0.0961538	0	0.176471	0.260181	0.371041	0	0.115385	0.0316742	0	0.176471	0.334842	0.178733	0.386878	0	0.00904977	0.0214932	0.00565611	0	0	0	0.178733	0.0678733	0	0
MP1787	0.0319865	0	0	0	0.0757576	0.0420875	0.016835	0	0	0	0	0.156566	0.200337	0.151515	0.299663	0	0	0.00505051	0.0016835	0	0.181818	0	0.0673401	0	0	0	0	0	0	0	0	0.0740741	0.0218855	0	0.170034	0.631313	0.309764	0.0185185	0	0.0151515	0.0589226	0.00841751	0	0.040404	0.010101	0.0454545	0	0	0.037037
MP1788	0.0097629	0.0027894	0	0	0.0878661	0.0223152	0.107392	0	0.0264993	0	0	0.366806	0.393305	0.379358	0.225941	0.0055788	0.0069735	0	0.0055788	0	0.404463	0	0.0878661	0.0543933	0	0.0781032	0	0.209205	0.160391	0.20781	0	0.152022	0.0488145	0	0.182706	0.352859	0.135286	0.253835	0	0.0097629	0.0209205	0.0055788	0.0069735	0	0	0.214784	0.0781032	0	0.0125523
MP1896	0.0677966	0.0474576	0	0	0.138983	0.110169	0.167797	0	0	0	0	0.49661	0.589831	0.323729	0.420339	0	0	0	0	0	0.345763	0	0.0305085	0	0	0	0	0	0	0	0	0.167797	0.0474576	0.00508475	0.271186	0.683051	0.511864	0.113559	0	0.0372881	0.0542373	0.0491525	0.0118644	0.116949	0.0372881	0.0457627	0	0	0.232203
MP2016	0.00559441	0.00559441	0	0	0.0671329	0	0	0	0.0027972	0	0	0.523077	0.500699	0.434965	0.198601	0.00559441	0.00559441	0.0125874	0	0	0.230769	0	0.0727273	0.0671329	0.00979021	0.237762	0	0.448951	0.33986	0.335664	0	0.00559441	0.0223776	0	0.0321678	0.102098	0.0993007	0.507692	0	0	0	0	0	0	0	0.0741259	0.034965	0	0
MP2052	0.00967118	0.0193424	0	0	0.0425532	0.0270793	0	0	0	0	0	0.187621	0.272727	0.116054	0.39265	0.0270793	0	0.00580271	0	0	0.00386847	0	0	0	0	0.0116054	0	0	0	0	0	0.0193424	0.0193424	0	0.0290135	0.359768	0.27853	0	0	0	0	0	0	0	0	0.158607	0.0386847	0	0.116054
MP2053	0	0.00754717	0	0	0.0264151	0	0.0226415	0	0.0698113	0	0	0.254717	0.60566	0.298113	0.267925	0.00566038	0	0	0	0	0.209434	0	0.0358491	0.0716981	0	0.10566	0	0.420755	0.390566	0.24717	0	0.0735849	0.0283019	0	0	0.090566	0.109434	0.645283	0.00943396	0.0150943	0	0.00566038	0	0	0	0.0490566	0.0320755	0	0
MP2158	0	0	0	0	0	0.0879346	0	0	0	0	0	0.216769	0.186094	0.0777096	0.214724	0.00817996	0	0	0	0	0	0	0	0	0	0	0	0	0	0	0	0	0.00613497	0	0.0715746	0.572597	0.192229	0	0	0	0	0.0531697	0	0	0	0.116564	0.0368098	0	0.269939
MP2159	0.00407451	0.0128056	0	0	0.00582072	0.00465658	0.016298	0	0.016298	0	0	0.156577	0.134459	0.080326	0.17986	0	0	0	0	0.00640279	0.238068	0.00174622	0	0.00523865	0.00232829	0.0192084	0	0	0.00407451	0.00465658	0	0.0873108	0.0192084	0	0	0.00465658	0.016298	0.0436554	0	0	0.00756694	0	0	0	0	0.0937136	0.0424913	0	0
MP2252	0.13125	0.0296875	0	0	0	0.0125	0.0171875	0	0	0	0	0.071875	0.0453125	0.0125	0.564063	0	0	0	0	0	0.01875	0	0	0	0	0	0	0	0	0	0	0.0515625	0.03125	0	0.204687	0.59375	0.485938	0.021875	0	0	0.0328125	0.0609375	0.0203125	0.0234375	0.0140625	0.0390625	0.00625	0	0.078125
MP2253	0.0127424	0.0132964	0	0	0.00110803	0.00831025	0.0199446	0	0.00277008	0	0	0.140166	0.178393	0.14349	0.112465	0	0	0	0	0	0.33241	0.00554017	0	0	0.00387812	0.00554017	0	0	0	0.00831025	0	0.115235	0.0249307	0	0	0.00498615	0.0210526	0.0282548	0	0	0	0	0	0	0	0.156787	0.0626039	0	0
MP2497	0.148515	0.0231023	0	0	0.0726073	0.19802	0	0	0.029703	0	0	0.336634	0.389439	0.240924	0.69637	0	0	0	0	0	0.029703	0	0.0231023	0	0	0	0.135314	0.151815	0.155116	0.0660066	0	0.115512	0.0561056	0	0.39934	1.37624	0.518152	0.0132013	0	0.244224	0	0.0429043	0	0.0561056	0	0	0.0363036	0	0.706271
MP2633	0.101677	0.127883	0.00524109	0	0.057652	0.0964361	0.0859539	0	0	0	0	0.36478	0.300839	0.233753	0.214885	0.00419287	0	0	0	0	0.140461	0	0	0	0	0	0	0	0	0	0.0283019	0.12369	0.0545073	0	0.165618	0.589099	0.25891	0.0398323	0	0.0471698	0.048218	0.0660377	0.0387841	0.115304	0.0513627	0.0849057	0.0251572	0	0.308176
MP2634	0.0486763	0.0512383	0	0	0.0341588	0.030743	0.0742955	0	0.0222032	0	0	0.553373	0.741247	0.688301	0.391973	0.0179334	0.0119556	0.0111016	0.0119556	0	0.250213	0	0.0683177	0.140905	0.0179334	0.4731	0	0.196413	0.217763	0.209223	0	0.089667	0.0435525	0	0.0811272	0.156277	0.143467	0.276687	0	0	0.0247652	0.0119556	0.0119556	0.0384287	0.00512383	0.246798	0.134927	0	0.0358668
MP2913	0.17474	0	0	0	0	0.0224913	0.0467128	0	0.00692042	0	0	0.34083	0.283737	0.380623	0.0484429	0	0	0	0	0	0.352941	0	0	0	0	0.0138408	0	0.147059	0.245675	0.179931	0	0.00692042	0	0	0.314879	0.631488	0.155709	0.243945	0	0	0.0882353	0	0.00692042	0	0	0.354671	0.0916955	0	0.0795848
MP2914	0.145995	0	0	0	0	0	0.0167959	0	0.0103359	0	0	0.19509	0.177003	0.211886	0.0374677	0.0232558	0.00645995	0.0116279	0.00645995	0	0.158915	0	0.0516796	0.00387597	0	0.0193798	0	0.4677	0.313953	0.351421	0	0.0645995	0.00775194	0	0.426357	0.713178	0.21447	0.319121	0	0	0.0723514	0	0	0	0	0.161499	0.0581395	0	0
MP2968	0.0585938	0	0	0	0	0	0	0	0	0	0	0.0898438	0.183594	0.0878906	0	0.00976562	0	0	0	0	0.0859375	0	0	0	0	0	0	0	0	0	0	0.0214844	0.00585938	0	0.207031	0.253906	0.201172	0	0	0	0.0703125	0	0.0351562	0	0	0.25	0.142578	0	0
MP2969	0.0237134	0.00403633	0	0	0.00454087	0	0.0221998	0	0.0166498	0	0	0.228557	0.334006	0.28557	0.244702	0.00706357	0.00554995	0.0025227	0.00403633	0	0.283047	0	0.018668	0.0126135	0.0100908	0.113017	0	0	0.00908174	0.0110999	0	0.0600404	0.0116044	0	0.0877901	0.142281	0.0570131	0	0	0	0.0131181	0	0	0	0	0.149344	0.0665994	0	0
[truncated: 2 more columns]

## Sheet: Supplementary Data 9
magId	domain	phylum	class	order	family	genus	species	Completeness	Contamination	genomeSize	contigCount	N50	meanContigLen	minContigLen	maxContigLen
mp-deep_mag-0002	Bacteria	Proteobacteria	Gammaproteobacteria	Pseudomonadales	Alcanivoracaceae	Alcanivorax	Alcanivorax sp900107995	65.08	9.48	3413907	440	11202	7759	2026	54965
mp-deep_mag-0008	Bacteria	Proteobacteria	Gammaproteobacteria	Pseudomonadales	HTCC2089	UBA9659	undef	76.19	2.38	2884344	578	5681	4990	2004	21206
mp-deep_mag-0011	Bacteria	Planctomycetota	Planctomycetes	Pirellulales	Pirellulaceae	GCA-2718815	undef	95.91	3.45	6827226	478	35869	14283	2002	262447
mp-deep_mag-0013	Bacteria	Acidobacteriota	Vicinamibacteria	Vicinamibacterales	UBA823	UBA8106	UBA8106 sp003509065	92.68	2.66	2454194	44	290099	55777	2150	371026
mp-deep_mag-0015	Bacteria	Proteobacteria	Alphaproteobacteria	GCA-002720895	GCA-002720895	GCA-002720895	undef	55.3	2.41	610097	113	6835	5399	2013	20454
mp-deep_mag-0018	Bacteria	Chloroflexota	Dehalococcoidia	UBA2985	UBA2985	undef	undef	72.98	8.68	1951848	391	5988	4992	2000	40293
mp-deep_mag-0019	Bacteria	Proteobacteria	Alphaproteobacteria	Sphingomonadales	Sphingomonadaceae	Citromicrobium	Citromicrobium sp002377695	92.47	3.37	2780895	48	106017	57935	2025	375756
mp-deep_mag-0020	Bacteria	Proteobacteria	Gammaproteobacteria	Thiomicrospirales	Thioglobaceae	Thioglobus	undef	63.12	5.63	1054802	270	4100	3907	2001	15029
mp-deep_mag-0021	Bacteria	Proteobacteria	Gammaproteobacteria	Pseudomonadales	Spongiibacteraceae	Zhongshania	Zhongshania sp002915595	96.12	0.98	3892758	20	282542	194638	16257	837605
mp-deep_mag-0023	Bacteria	Proteobacteria	Gammaproteobacteria	Enterobacterales	Alteromonadaceae	Pseudoalteromonas	Pseudoalteromonas arabiensis	53.76	1.72	4049135	275	24488	14724	2030	89797
mp-deep_mag-0027	Bacteria	Bacteroidota	Bacteroidia	Cytophagales	Cyclobacteriaceae	Fabibacter	Fabibacter spongicola	99.05	0	4359799	7	1570526	622828	67511	1987543
mp-deep_mag-0028	Bacteria	Proteobacteria	Gammaproteobacteria	Pseudomonadales	Ketobacteraceae	Ketobacter	undef	97.78	0.93	5295526	37	337862	143122	2545	802395
mp-deep_mag-0029	Bacteria	Proteobacteria	Alphaproteobacteria	Caulobacterales	Hyphomonadaceae	Henriciella	undef	95.93	2.38	3070040	248	17921	12379	2025	75728
mp-deep_mag-0031	Bacteria	Patescibacteria	Saccharimonadia	Saccharimonadales	Saccharimonadaceae	UBA1547	undef	64.25	1.71	866261	18	72845	48126	4511	277621
mp-deep_mag-0035	Bacteria	Proteobacteria	Alphaproteobacteria	Micavibrionales	Micavibrionaceae	UBA2705	UBA2705 sp002690045	91.75	3.48	2550310	50	91878	51006	2395	226753
mp-deep_mag-0036	Bacteria	Proteobacteria	Gammaproteobacteria	Enterobacterales	Alteromonadaceae	Alteromonas_A	undef	92.08	6.54	5235474	272	30386	19248	2052	151777
mp-deep_mag-0037	Bacteria	Bdellovibrionota	Bacteriovoracia	Bacteriovoracales	Bacteriovoracaceae	GCA-2707495	undef	94.35	0.94	4316699	91	112495	47436	2109	342637
mp-deep_mag-0038	Bacteria	Planctomycetota	Planctomycetes	Pirellulales	Pirellulaceae	undef	undef	78.25	0	3373499	337	14896	10010	2010	56721
mp-deep_mag-0039	Bacteria	Proteobacteria	Alphaproteobacteria	Defluviicoccales	undef	undef	undef	52.33	2.49	2137196	411	5937	5200	2000	39858
mp-deep_mag-0040	Bacteria	Proteobacteria	Alphaproteobacteria	Rhodobacterales	Rhodobacteraceae	Limimaricola	Limimaricola cinnabarinus	92.35	0.3	3777470	67	117342	56380	2053	317133
mp-deep_mag-0042	Bacteria	Marinisomatota	Marinisomatia	SCGC-AAA003-L08	TMED161	TMED161	undef	57.23	3.85	1033882	233	5205	4437	2005	27829
mp-deep_mag-0044	Bacteria	Acidobacteriota	Thermoanaerobaculia	UBA5704	undef	undef	undef	90.99	2.14	4098530	553	9849	7411	2001	54472
mp-deep_mag-0045	Bacteria	Proteobacteria	Gammaproteobacteria	Pseudomonadales	Oleiphilaceae	Marinobacter	Marinobacter manganoxydans	81.52	7.65	3883005	438	13053	8865	2014	73007
mp-deep_mag-0047	Bacteria	Proteobacteria	Gammaproteobacteria	Pseudomonadales	Alcanivoracaceae	Alcanivorax	Alcanivorax sp002354605	86.74	2.23	2761332	339	11992	8146	2012	43141
mp-deep_mag-0048	Bacteria	Marinisomatota	Marinisomatia	Marinisomatales	Marinisomataceae	Marinisoma	undef	86.81	0	866870	32	46193	27090	2136	155837
mp-deep_mag-0050	Bacteria	Proteobacteria	Gammaproteobacteria	UBA6522	UBA6522	UBA6522	UBA6522 sp002311835	84.33	3.01	2674622	136	56576	19666	2022	236382
mp-deep_mag-0052	Bacteria	SAR324	SAR324	SAR324	NAC60-12	Arctic96AD-7	undef	91.26	0.84	2841864	276	19173	10297	2005	77656
mp-deep_mag-0053	Bacteria	Bacteroidota	Bacteroidia	Flavobacteriales	Flavobacteriaceae	Flavobacterium	Flavobacterium sp002862755	99.29	0.95	3885530	108	66243	35977	2071	306415
mp-deep_mag-0055	Bacteria	Marinisomatota	Marinisomatia	Marinisomatales	TCS55	undef	undef	69.07	7.69	2342853	362	8855	6472	2002	42704
mp-deep_mag-0058	Bacteria	Bacteroidota	Bacteroidia	Cytophagales	Spirosomaceae	undef	undef	93.53	2.08	6376896	766	10456	8325	2007	77024
mp-deep_mag-0060	Bacteria	Bacteroidota	Bacteroidia	Flavobacteriales	Flavobacteriaceae	Mesoflavibacter	Mesoflavibacter sp003008475	95.33	0.67	3019188	143	41352	21113	2010	100535
mp-deep_mag-0064	Bacteria	Proteobacteria	Alphaproteobacteria	Rhodobacterales	Rhodobacteraceae	Pseudooceanicola_B	Pseudooceanicola_B sp002706905	85.41	3.21	4079134	56	174962	72842	2084	308982
mp-deep_mag-0067	Bacteria	Proteobacteria	Alphaproteobacteria	Micavibrionales	Micavibrionaceae	UBA2137	UBA2137 sp002328415	88.96	0	1601673	143	15119	11201	2062	85322
mp-deep_mag-0070	Bacteria	Chloroflexota	Dehalococcoidia	SAR202	UBA2962	UBA2962	UBA2962 sp002311285	96.43	6.14	2061337	135	95276	15269	2004	194736
mp-deep_mag-0075	Bacteria	Proteobacteria	Alphaproteobacteria	Rhodobacterales	Rhodobacteraceae	Pseudooceanicola	undef	98.64	0.75	3838843	32	323201	119964	2714	677120
mp-deep_mag-0077	Bacteria	Marinisomatota	Marinisomatia	Marinisomatales	UBA1611	GCA-2722105	undef	85.16	6.66	1981077	303	9267	6538	2000	35506
mp-deep_mag-0078	Bacteria	Proteobacteria	Gammaproteobacteria	UBA11654	UBA11654	undef	undef	56.72	7.8	1440582	240	8235	6002	2002	35928
mp-deep_mag-0081	Bacteria	Proteobacteria	Gammaproteobacteria	Pseudomonadales	Ketobacteraceae	Ketobacter	Ketobacter sp002471665	97.78	2.39	5507091	63	192598	87414	2748	432420
mp-deep_mag-0082	Bacteria	Bacteroidota	Bacteroidia	Flavobacteriales	Flavobacteriaceae	MED-G11	MED-G11 sp002729755	84.56	0	1195917	40	67050	29898	2022	164039
mp-deep_mag-0084	Bacteria	Proteobacteria	Alphaproteobacteria	Rhodobacterales	Rhodobacteraceae	Thalassococcus	Thalassococcus halodurans	98.95	0.6	3676255	21	307392	175060	2167	676045
mp-deep_mag-0093	Archaea	Crenarchaeota	Nitrososphaeria	Nitrososphaerales	Nitrosopumilaceae	Nitrosopumilus	Nitrosopumilus sp002317795	94.17	3.62	1317362	61	31319	21596	2183	130629
mp-deep_mag-0094	Bacteria	Proteobacteria	Gammaproteobacteria	Pseudomonadales	Saccharospirillaceae	Oleibacter	undef	98.71	1.35	3652949	28	361226	130462	2122	665951
mp-deep_mag-0095	Bacteria	Proteobacteria	Alphaproteobacteria	TMED109	TMED109	MarineAlpha9-Bin2	MarineAlpha9-Bin2 sp002937675	84.92	3.23	1611572	135	22057	11938	2001	94275
mp-deep_mag-0096	Bacteria	Proteobacteria	Alphaproteobacteria	UBA8366	GCA-2717185	MarineAlpha4-Bin1	MarineAlpha4-Bin1 sp002937525	82.83	2.08	3525624	310	17997	11373	2008	105107
mp-deep_mag-0098	Bacteria	Proteobacteria	Gammaproteobacteria	Pseudomonadales	Pseudohongiellaceae	UBA9145	undef	84.74	0.93	3617344	168	38796	21532	2132	161886
mp-deep_mag-0101	Bacteria	Proteobacteria	Alphaproteobacteria	HIMB59	GCA-002718135	undef	undef	89.16	6.02	2072846	262	14813	7912	2006	84190
mp-deep_mag-0102	Bacteria	Marinisomatota	Marinisomatia	Marinisomatales	UBA1611	UBA1611	undef	91.21	2.2	2578442	193	38362	13360	2000	115292
mp-deep_mag-0103	Bacteria	Bdellovibrionota	Bacteriovoracia	Bacteriovoracales	Bacteriovoracaceae	undef	undef	92.56	0.99	2936268	29	221082	101251	2350	307080
mp-deep_mag-0105	Bacteria	Patescibacteria	GCA-002792135	undef	undef	undef	undef	51.29	2.25	395139	58	8254	6813	2082	21658
mp-deep_mag-0108	Bacteria	Proteobacteria	Gammaproteobacteria	Enterobacterales	Alteromonadaceae	Alteromonas	Alteromonas australica	93.55	5	4054307	164	47336	24721	2085	145221
mp-deep_mag-0111	Bacteria	Myxococcota	UBA9160	SZUA-336	SZUA-336	undef	undef	68.77	5.88	3162490	760	4660	4161	2000	19716
mp-deep_mag-0112	Archaea	Thermoplasmatota	Poseidoniia	Poseidoniales	Thalassoarchaeaceae	undef	undef	69.87	0.8	1466350	284	6490	5163	2018	20342
mp-deep_mag-0118	Bacteria	Proteobacteria	Alphaproteobacteria	Rhizobiales	Rhizobiaceae	Fulvimarina	undef	95.99	1.21	4909857	91	88507	53954	2246	292737
mp-deep_mag-0122	Bacteria	Planctomycetota	Phycisphaerae	Phycisphaerales	Phycisphaeraceae	undef	undef	88.07	3.58	3867028	649	7913	5958	2000	34284
mp-deep_mag-0123	Bacteria	Chloroflexota	Dehalococcoidia	UBA3495	GCA-2712585	GCA-2712585	undef	58.1	0	846915	31	43931	27320	2038	152618
mp-deep_mag-0126	Bacteria	Proteobacteria	Gammaproteobacteria	Pseudomonadales	Halomonadaceae	Halomonas	Halomonas aquamarina	77.24	9.19	2635615	391	9638	6741	2008	53096
mp-deep_mag-0127	Bacteria	Actinobacteriota	Actinobacteria	Mycobacteriales	Pseudonocardiaceae	Pseudonocardia	Pseudonocardia alni	87.93	3.58	6317431	594	15786	10635	2016	74183
mp-deep_mag-0128	Bacteria	Verrucomicrobiota	Kiritimatiellae	Kiritimatiellales	UBA1859	SZUA-127	undef	86.66	1.04	1670635	197	10879	8480	2060	45913
mp-deep_mag-0130	Bacteria	Patescibacteria	Paceibacteria	UBA6257	GWB1-50-10	undef	undef	61.05	0.56	617501	70	10038	8821	2457	31162
mp-deep_mag-0131	Bacteria	Proteobacteria	Gammaproteobacteria	Thiomicrospirales	Thioglobaceae	undef	undef	79.57	3.47	1276830	138	13355	9252	2016	61265
mp-deep_mag-0132	Bacteria	UBA8248	UBA8248	UBA8248	UBA8248	UBA8248	undef	96.58	1.71	4099343	236	36436	17370	2008	164948
mp-deep_mag-0134	Bacteria	Proteobacteria	Gammaproteobacteria	Pseudomonadales	Moraxellaceae	Acinetobacter	Acinetobacter sp000369565	95.26	4.75	4009222	378	15874	10606	2011	59167
mp-deep_mag-0137	Bacteria	Proteobacteria	Alphaproteobacteria	Rhodobacterales	Rhodobacteraceae	Pseudooceanicola_B	Pseudooceanicola_B lipolyticus	98.24	0.98	4998194	71	97988	70397	2324	366153
mp-deep_mag-0140	Bacteria	Proteobacteria	Gammaproteobacteria	Pseudomonadales	Spongiibacteraceae	undef	undef	98.99	0.07	3950216	71	97004	55637	2259	254649
mp-deep_mag-0142	Archaea	Thermoplasmatota	Poseidoniia	Poseidoniales	Poseidoniaceae	UBA60	undef	67.37	0.8	1316066	220	7289	5982	2005	24309
mp-deep_mag-0144	Bacteria	Actinobacteriota	Actinobacteria	Propionibacteriales	Nocardioidaceae	Nocardioides	undef	86.53	4.17	4363784	171	45012	25519	2031	129805
mp-deep_mag-0146	Bacteria	Chloroflexota	Dehalococcoidia	UBA3495	UBA3495	UBA9611	undef	89.32	3.48	3345342	524	8195	6384	2000	28025
mp-deep_mag-0149	Bacteria	Myxococcota	UBA9160	UBA9160	undef	undef	undef	92.9	0	3076839	103	57099	29872	2012	180365
mp-deep_mag-0150	Bacteria	Proteobacteria	Gammaproteobacteria	SAR86	SAR86	AEGEAN-183	undef	59.74	1.6	1216078	99	28904	12284	2013	85603
mp-deep_mag-0152	Bacteria	Proteobacteria	Gammaproteobacteria	Pseudomonadales	Halomonadaceae	Halomonas	Halomonas sp002366715	91.06	4.64	3896061	481	12791	8100	2001	81357
mp-deep_mag-0153	Bacteria	Proteobacteria	Alphaproteobacteria	Sphingomonadales	Sphingomonadaceae	Sphingobium	Sphingobium xenophagum	98.6	2.62	3551796	59	97904	60200	2102	240336
mp-deep_mag-0155	Bacteria	Planctomycetota	Phycisphaerae	Phycisphaerales	SM1A02	GCA-002718515	undef	61.79	0	984312	184	6436	5350	2026	24381
mp-deep_mag-0156	Bacteria	Proteobacteria	Gammaproteobacteria	Enterobacterales	Kangiellaceae	Kangiella	Kangiella geojedonensis	64.5	2.03	2068550	274	9527	7549	2012	46033
mp-deep_mag-0161	Bacteria	Gemmatimonadota	Gemmatimonadetes	SG8-23	UBA6960	UBA1138	UBA1138 sp003447875	97.74	4.4	4089531	142	65847	28800	2063	249495
mp-deep_mag-0162	Bacteria	Chloroflexota	Dehalococcoidia	SAR202	UBA826	UBA11996	undef	88.45	2.07	1886196	144	19302	13099	2001	65263
mp-deep_mag-0165	Bacteria	Proteobacteria	Gammaproteobacteria	Enterobacterales	Alteromonadaceae	Pseudoalteromonas	Pseudoalteromonas agarivorans	90.79	5.64	3918652	392	16281	9997	2010	59032
mp-deep_mag-0166	Bacteria	Proteobacteria	Alphaproteobacteria	Rhizobiales	Rhizobiaceae	Ahrensia	Ahrensia sp002706335	99.57	9.11	5189477	63	131301	82373	3723	324979
mp-deep_mag-0167	Bacteria	Proteobacteria	Alphaproteobacteria	UBA8366	GCA-2696645	GCA-2696645	GCA-2696645 sp002696645	76.64	0.43	3534891	663	6059	5332	2000	30309
mp-deep_mag-0169	Bacteria	Proteobacteria	Gammaproteobacteria	Pseudomonadales	Saccharospirillaceae	Oleibacter	Oleibacter sp002724925	84.5	6.81	3164153	247	22634	12810	2007	92948
mp-deep_mag-0173	Bacteria	Bdellovibrionota	Bacteriovoracia	Bacteriovoracales	Bacteriovoracaceae	GCA-2712005	undef	93.9	1.79	3779983	77	110585	49091	2040	180277
mp-deep_mag-0175	Bacteria	Proteobacteria	Alphaproteobacteria	Sphingomonadales	Sphingomonadaceae	Citromicrobium	undef	92.75	2.16	2672213	93	49699	28733	2052	122639
mp-deep_mag-0176	Bacteria	Nitrospinota	Nitrospinia	Nitrospinales	Nitrospinaceae	LS-NOB	LS-NOB sp003545625	82.43	9.05	2505300	211	22090	11873	2005	73493
mp-deep_mag-0177	Bacteria	Proteobacteria	Alphaproteobacteria	Sphingomonadales	Sphingomonadaceae	Novosphingobium	Novosphingobium sp000813185	99.42	1.84	5086028	161	55157	31590	2082	278040
mp-deep_mag-0178	Bacteria	Bdellovibrionota	Bacteriovoracia	Bacteriovoracales	Bacteriovoracaceae	GCA-2706205	undef	88.99	2.98	3527060	420	12235	8398	2005	37080
mp-deep_mag-0181	Bacteria	Proteobacteria	Gammaproteobacteria	Thiomicrospirales	Thioglobaceae	undef	undef	82.23	1.49	1209712	189	7864	6401	2014	41808
mp-deep_mag-0182	Bacteria	Proteobacteria	Gammaproteobacteria	Nitrosococcales	Methylophagaceae	Methylophaga	Methylophaga aminisulfidivorans	88.7	2.99	2780482	277	17010	10038	2002	68735
mp-deep_mag-0183	Archaea	Crenarchaeota	Nitrososphaeria	Nitrososphaerales	UBA57	UBA57	UBA57 sp002494565	100	0.97	936963	29	71305	32309	2009	196125
mp-deep_mag-0184	Bacteria	Proteobacteria	Gammaproteobacteria	Enterobacterales	Alteromonadaceae	Pseudoalteromonas	Pseudoalteromonas marina	92.92	2.65	3704489	183	35887	20243	2054	141809
mp-deep_mag-0185	Bacteria	Actinobacteriota	Actinobacteria	Propionibacteriales	Nocardioidaceae	Nocardioides	undef	94.2	3.02	4007149	112	68196	35778	2040	153548
mp-deep_mag-0186	Bacteria	Proteobacteria	Alphaproteobacteria	Sphingomonadales	Sphingomonadaceae	Erythrobacter_A	undef	95.38	2.69	2917105	134	38039	21769	2061	121894
mp-deep_mag-0188	Bacteria	Actinobacteriota	Acidimicrobiia	Microtrichales	MedAcidi-G1	UBA9410	undef	69.17	2.99	1600933	222	11078	7211	2001	41077
mp-deep_mag-0191	Bacteria	Marinisomatota	Marinisomatia	Marinisomatales	S15-B10	UBA2146	UBA2146 sp002311975	82.97	0	2099446	144	25006	14579	2005	82722
mp-deep_mag-0192	Bacteria	Patescibacteria	Paceibacteria	Spechtbacterales	H02-43-30	undef	undef	67.87	4.32	723783	76	13733	9523	2022	54829
mp-deep_mag-0193	Bacteria	Proteobacteria	Gammaproteobacteria	Pseudomonadales	Oleiphilaceae	Marinobacter	Marinobacter vinifirmus	72.41	0	2680525	285	14426	9405	2009	46471
mp-deep_mag-0194	Bacteria	Bacteroidota	Bacteroidia	Flavobacteriales	BACL11	GCA-2705205	undef	77.44	2.33	1372107	273	5981	5026	2000	24524
mp-deep_mag-0195	Bacteria	Proteobacteria	Alphaproteobacteria	Rhodospirillales_A	UBA2165	GCA-2687515	undef	97.26	3.15	5761499	427	29892	13493	2012	132868
mp-deep_mag-0196	Archaea	Crenarchaeota	Nitrososphaeria	Nitrososphaerales	UBA57	undef	undef	72.58	0.97	832540	131	8694	6355	2003	38475
mp-deep_mag-0200	Bacteria	Marinisomatota	Marinisomatia	Marinisomatales	UBA2128	UBA2128	UBA2128 sp002402135	87.91	0	1456967	149	14944	9778	2051	41507
mp-deep_mag-0202	Bacteria	Proteobacteria	Alphaproteobacteria	Rhizobiales	Rhizobiaceae	B7	undef	99.51	3.88	6127118	52	206673	117829	2978	769587
mp-deep_mag-0203	Bacteria	Marinisomatota	Marinisomatia	Marinisomatales	TCS55	TCS55	undef	91.21	0	1793684	115	25911	15597	2018	126245
mp-deep_mag-0208	Bacteria	Proteobacteria	Gammaproteobacteria	Enterobacterales	Kangiellaceae	Kangiella	undef	54.48	3.45	2281103	171	18493	13340	2011	78492
mp-deep_mag-0209	Bacteria	Bacteroidota	Bacteroidia	Flavobacteriales	Flavobacteriaceae	Leeuwenhoekiella	Leeuwenhoekiella marinoflava	87.02	3.11	4121174	807	6116	5107	2000	43799
mp-deep_mag-0210	Bacteria	Proteobacteria	Gammaproteobacteria	Pseudomonadales	Porticoccaceae	Porticoccus	undef	92.09	5.66	2734841	111	44723	24638	2035	137301
mp-deep_mag-0212	Bacteria	Proteobacteria	Alphaproteobacteria	UBA1280	UBA2136	UBA2136	UBA2136 sp002689455	92.02	3.36	1799506	229	11198	7858	2031	46088
mp-deep_mag-0213	Bacteria	Latescibacterota	undef	undef	undef	undef	undef	92.79	1.1	5678778	216	51988	26291	2022	202794
mp-deep_mag-0214	Bacteria	Verrucomicrobiota	Verrucomicrobiae	Pedosphaerales	UBA1096	UBA1096	undef	88.24	2.03	2762714	360	10078	7674	2009	38580
mp-deep_mag-0218	Bacteria	Marinisomatota	Marinisomatia	Marinisomatales	UBA1611	GCA-2722105	undef	95.6	0.92	1997300	180	18637	11096	2105	104972
mp-deep_mag-0222	Bacteria	Chloroflexota	Dehalococcoidia	SAR202	GCA-002723415	undef	undef	95.71	5.15	2063263	119	63980	17338	2023	175170
mp-deep_mag-0223	Bacteria	Acidobacteriota	UBA6911	undef	undef	undef	undef	92.68	3.42	2923567	160	30793	18272	2028	98899
mp-deep_mag-0226	Bacteria	Proteobacteria	Gammaproteobacteria	Nevskiales	Algiphilaceae	undef	undef	76.6	1.2	3244435	749	4824	4332	2006	18887
mp-deep_mag-0228	Bacteria	Proteobacteria	Gammaproteobacteria	Pseudomonadales	Spongiibacteraceae	Spongiibacter	Spongiibacter tropicus	98.28	0.48	3405332	79	74001	43105	2114	390619
mp-deep_mag-0229	Bacteria	Actinobacteriota	Actinobacteria	Mycobacteriales	Mycobacteriaceae	Mycolicibacterium	undef	87.61	1.49	4923418	830	7236	5932	2002	25063
mp-deep_mag-0231	Bacteria	Planctomycetota	UBA8108	UBA1146	UBA1146	UBA1146	undef	66.47	1.08	1597151	233	8741	6855	2007	42185
mp-deep_mag-0233	Bacteria	Proteobacteria	Alphaproteobacteria	Micavibrionales	Micavibrionaceae	TMED27	TMED27 sp002167715	92.74	1.23	2348827	48	84931	48934	2458	185414
mp-deep_mag-0238	Bacteria	Marinisomatota	Marinisomatia	Marinisomatales	TCS55	UBA2126	undef	82.99	5.49	1558883	206	10774	7567	2041	49665
mp-deep_mag-0239	Bacteria	Proteobacteria	Gammaproteobacteria	Nevskiales	undef	undef	undef	95.78	1.31	3601523	129	42341	27919	2169	134836
mp-deep_mag-0241	Archaea	Nanoarchaeota	Nanoarchaeia	Woesearchaeales	GW2011-AR4	GCA-2688925	undef	79.21	8.09	1020381	138	11161	7394	2004	34291
mp-deep_mag-0242	Bacteria	Actinobacteriota	Actinobacteria	Actinomycetales	Microbacteriaceae	Microbacterium	Microbacterium sp002313585	86.88	4.88	2401365	338	9449	7105	2002	49101
mp-deep_mag-0246	Bacteria	Patescibacteria	Paceibacteria	Paceibacterales	UBA10102	01-FULL-49-22b	undef	78.74	2.82	479131	64	8839	7486	2026	25790
mp-deep_mag-0250	Bacteria	Proteobacteria	Gammaproteobacteria	Xanthomonadales	Marinicellaceae	Marinicella	undef	72.96	1.1	3119174	338	12390	9228	2025	55553
mp-deep_mag-0251	Bacteria	Actinobacteriota	Acidimicrobiia	Microtrichales	MedAcidi-G1	S20-B6	undef	97.01	2.14	2659596	143	28349	18599	2075	76317
mp-deep_mag-0255	Bacteria	Planctomycetota	UBA8108	UBA1146	UBA1146	UBA1146	UBA1146 sp002311345	92.01	7.37	2527200	285	13296	8867	2007	51786
mp-deep_mag-0258	Bacteria	Proteobacteria	Gammaproteobacteria	UBA6522	UBA6522	undef	undef	85.2	2.52	2482471	194	23050	12796	2007	90298
mp-deep_mag-0262	Bacteria	Proteobacteria	Alphaproteobacteria	Rhodobacterales	Rhodobacteraceae	Albimonas	undef	96.47	0.2	5513709	523	14923	10542	2012	65319
mp-deep_mag-0263	Bacteria	Proteobacteria	Alphaproteobacteria	Rhodospirillales_A	Casp-alpha2	Casp-alpha2	Casp-alpha2 sp002938315	96.14	2.74	2859012	235	21221	12166	2015	116887
mp-deep_mag-0265	Bacteria	Chloroflexota	Dehalococcoidia	UBA3495	UBA3495	UBA11650	UBA11650 sp002710215	55.32	4.16	2166874	421	5949	5147	2002	30323
mp-deep_mag-0267	Bacteria	Proteobacteria	Alphaproteobacteria	Sphingomonadales	Sphingomonadaceae	Sphingobium	Sphingobium sp000153545	89.05	2.89	3092275	188	28571	16448	2042	77079
mp-deep_mag-0269	Bacteria	Actinobacteriota	Actinobacteria	Mycobacteriales	Mycobacteriaceae	Rhodococcus	Rhodococcus sp001942265	99.47	3.49	5233928	71	107530	73717	3356	572502
mp-deep_mag-0273	Archaea	Thermoplasmatota	Poseidoniia	Poseidoniales	Poseidoniaceae	MGIIa-L1	undef	57.09	3.28	1432654	332	4793	4315	2001	16807
mp-deep_mag-0274	Bacteria	Proteobacteria	Alphaproteobacteria	Sphingomonadales	Sphingomonadaceae	Erythrobacter_A	undef	98.89	3.84	2763682	76	68589	36364	2195	200484
mp-deep_mag-0275	Bacteria	Chloroflexota	Dehalococcoidia	SAR202	UBA11138	UBA1123	UBA1123 sp002313895	91.59	2.97	3554238	326	20130	10903	2027	110317
mp-deep_mag-0280	Bacteria	Proteobacteria	Alphaproteobacteria	Rhodobacterales	Rhodobacteraceae	Tritonibacter	Tritonibacter mobile	94.59	0.78	4510963	217	37139	20788	2025	140185
mp-deep_mag-0282	Bacteria	Proteobacteria	Gammaproteobacteria	Thiomicrospirales	Thioglobaceae	undef	undef	88.84	0.66	1393037	114	19466	12220	2143	74153
mp-deep_mag-0283	Bacteria	Chloroflexota	Dehalococcoidia	UBA1127	UBA1127	UBA1127	undef	91.42	7.21	2277710	280	12746	8135	2011	50756
mp-deep_mag-0284	Bacteria	Bacteroidota	Bacteroidia	Flavobacteriales	Crocinitomicaceae	UBA4466	undef	90.02	0.81	2233571	403	7011	5542	2002	27753
mp-deep_mag-0285	Bacteria	Latescibacterota	UBA2968	UBA8231	UBA8231	GCA-2725915	undef	90.05	6.47	6301917	426	31302	14793	2002	107244
mp-deep_mag-0286	Bacteria	Actinobacteriota	Acidimicrobiia	Microtrichales	MedAcidi-G1	undef	undef	93.16	4.27	2202530	105	41836	20976	2010	121419
mp-deep_mag-0289	Bacteria	Proteobacteria	Gammaproteobacteria	Enterobacterales	Alteromonadaceae	Alteromonas	Alteromonas mediterranea	62.93	3.45	3370244	261	19501	12913	2084	82240
mp-deep_mag-0290	Bacteria	Proteobacteria	Alphaproteobacteria	Micavibrionales	Micavibrionaceae	TMED27	undef	65.52	1.67	1509892	348	4786	4339	2012	15483
mp-deep_mag-0291	Bacteria	Bacteroidota	Bacteroidia	Flavobacteriales	Flavobacteriaceae	Leeuwenhoekiella	Leeuwenhoekiella palythoae	92.88	2.04	3708737	209	32258	17745	2027	209514
mp-deep_mag-0293	Bacteria	Chloroflexota	Dehalococcoidia	UBA3495	UBA3495	UBA9611	UBA9611 sp002746355	91.85	6.93	3441940	104	49823	33096	2364	137849
mp-deep_mag-0294	Archaea	Thermoplasmatota	Poseidoniia	MGIII	CG-Epi1	UBA8886	undef	52.81	4.47	824080	196	4547	4204	2007	14838
mp-deep_mag-0295	Bacteria	Proteobacteria	Alphaproteobacteria	Rhodobacterales	Rhodobacteraceae	Sulfitobacter	Sulfitobacter pontiacus	87.19	1.57	2924193	248	18591	11791	2029	91751
mp-deep_mag-0296	Bacteria	Proteobacteria	Alphaproteobacteria	Rhodobacterales	Rhodobacteraceae	Sulfitobacter	Sulfitobacter sp002731875	97.43	2.57	3767108	86	86333	43804	2304	175651
mp-deep_mag-0298	Bacteria	Proteobacteria	Gammaproteobacteria	Pseudomonadales	Pseudomonadaceae	Pseudomonas_D	Pseudomonas_D abyssi	68.97	0	4228690	242	27498	17474	2159	120162
mp-deep_mag-0300	Bacteria	Proteobacteria	Alphaproteobacteria	Rhizobiales	Rhizobiaceae	Hoeflea	undef	70.6	1.9	3633221	814	4993	4463	2001	23748
mp-deep_mag-0303	Bacteria	Proteobacteria	Gammaproteobacteria	Pseudomonadales	Spongiibacteraceae	Spongiibacter	Spongiibacter sp002306875	99.31	3.02	3333582	63	90579	52914	3828	247462
mp-deep_mag-0304	Bacteria	Proteobacteria	Gammaproteobacteria	UBA10353	LS-SOB	GCA-2721105	undef	66.38	7.01	2150959	283	10237	7601	2001	53807
mp-deep_mag-0305	Bacteria	Proteobacteria	Gammaproteobacteria	Pseudomonadales	Moraxellaceae	Psychrobacter	Psychrobacter pacificensis	97.38	1.88	2977285	159	30182	18725	2080	106939
mp-deep_mag-0307	Archaea	Thermoplasmatota	Poseidoniia	MGIII	CG-Epi1	UBA8886	undef	75.77	8.34	1111849	176	8183	6317	2002	31873
mp-deep_mag-0309	Bacteria	Chloroflexota	Dehalococcoidia	UBA1151	UBA1151	UBA1151	UBA1151 sp002311865	94.22	0	3333895	246	30346	13552	2015	100840
mp-deep_mag-0314	Bacteria	Proteobacteria	Alphaproteobacteria	Rhodobacterales	Rhodobacteraceae	Roseovarius	Roseovarius indicus	88.23	5.93	4817674	719	8751	6701	2015	54922
mp-deep_mag-0315	Bacteria	Proteobacteria	Gammaproteobacteria	Burkholderiales	Burkholderiaceae	Limnobacter	Limnobacter sp002954425	85.11	1.52	2607454	539	5672	4838	2000	22916
mp-deep_mag-0317	Bacteria	Proteobacteria	Alphaproteobacteria	Rhodospirillales_A	UBA2165	UBA2165	undef	85.66	0	2762716	110	44446	25116	2081	155964
mp-deep_mag-0318	Bacteria	Proteobacteria	Gammaproteobacteria	Pseudomonadales	UBA6940	UBA6940	UBA6940 sp002450655	81.75	0.11	3860228	326	19684	11841	2015	68801
mp-deep_mag-0319	Archaea	Thermoplasmatota	Poseidoniia	Poseidoniales	Thalassoarchaeaceae	Thalassarchaeum	Thalassarchaeum sp002507125	65.56	0	1117260	54	31322	20690	2701	69817
mp-deep_mag-0320	Bacteria	Proteobacteria	Gammaproteobacteria	Enterobacterales	Alteromonadaceae	Idiomarina	Idiomarina zobellii	79.32	1.36	1994542	256	10809	7791	2003	37742
mp-deep_mag-0321	Bacteria	Acidobacteriota	Vicinamibacteria	Vicinamibacterales	UBA8438	undef	undef	93.96	4.27	2922927	93	76560	31429	2011	223056
mp-deep_mag-0322	Bacteria	Chloroflexota	Dehalococcoidia	UBA1151	UBA1151	GCA-2730555	undef	96.2	0.99	2798438	112	56009	24986	2005	239740
mp-deep_mag-0323	Bacteria	Proteobacteria	Alphaproteobacteria	UBA1280	UBA6503	UBA6503	UBA6503 sp002436405	91.32	3.36	1765704	107	25839	16502	2087	72880
mp-deep_mag-0325	Bacteria	Proteobacteria	Alphaproteobacteria	Sphingomonadales	Sphingomonadaceae	Erythrobacter_A	Erythrobacter_A citreus	71.82	2.46	1876242	260	10241	7216	2000	43150
mp-deep_mag-0327	Bacteria	Proteobacteria	Gammaproteobacteria	Nitrosococcales	Methylophagaceae	Methylophaga	undef	89.26	2.22	2143400	336	7939	6379	2032	31889
mp-deep_mag-0328	Bacteria	Bacteroidota	Bacteroidia	Flavobacteriales	Flavobacteriaceae	Maribacter	Maribacter dokdonensis	98.79	1.35	4159979	185	43679	22486	2027	156053
mp-deep_mag-0329	Bacteria	Proteobacteria	Gammaproteobacteria	Pseudomonadales	Alcanivoracaceae	Alcanivorax	Alcanivorax sp000475295	55.39	0.42	1595181	246	8372	6484	2006	32937
mp-deep_mag-0330	Bacteria	Proteobacteria	Gammaproteobacteria	Pseudomonadales	Cellvibrionaceae	Marinagarivorans	undef	88.7	2.42	4351592	681	7694	6390	2000	24378
mp-deep_mag-0334	Bacteria	Proteobacteria	Alphaproteobacteria	Micavibrionales	Micavibrionaceae	UM-FILTER-47-13	undef	92.99	1.8	2162960	96	47792	22531	2049	142965
mp-deep_mag-0335	Bacteria	Planctomycetota	Planctomycetes	Pirellulales	Pirellulaceae	GCA-2718815	undef	70.52	5.46	3565444	601	8089	5933	2005	50335
mp-deep_mag-0336	Bacteria	Dadabacteria	UBA1144	UBA1144	UBA1144	UBA1144	UBA1144 sp002311855	82.59	1.22	1057952	25	140994	42318	2011	367128
mp-deep_mag-0338	Bacteria	Proteobacteria	Gammaproteobacteria	Pseudomonadales	Oleiphilaceae	Marinobacter	Marinobacter salarius	84.62	6.28	3943636	451	14095	8744	2003	74703
mp-deep_mag-0339	Bacteria	Marinisomatota	Marinisomatia	Marinisomatales	TCS55	TCS55	TCS55 sp002715035	90.11	1.1	1794310	107	31264	16769	2061	104249
mp-deep_mag-0340	Bacteria	Acidobacteriota	UBA890	UBA890	UBA890	UBA890	undef	72.81	3.09	2499236	398	7946	6279	2016	29202
mp-deep_mag-0342	Bacteria	Proteobacteria	Alphaproteobacteria	Rhodospirillales_A	Casp-alpha2	Casp-alpha2	undef	70.7	0.25	1797085	88	47616	20421	2058	167073
mp-deep_mag-0343	Bacteria	Proteobacteria	Alphaproteobacteria	Rickettsiales	UBA1997	undef	undef	95.81	4.03	1606021	130	17139	12354	2121	55729
mp-deep_mag-0344	Bacteria	Chloroflexota	Dehalococcoidia	UBA3495	UBA3495	Io17-Chloro-G2	undef	92.74	1.16	3696298	142	60371	26030	2011	138801
mp-deep_mag-0345	Bacteria	Proteobacteria	Gammaproteobacteria	Nevskiales	Oceanococcaceae	OUC007	undef	97.81	1.45	3458577	66	83251	52403	2271	227191
mp-deep_mag-0347	Bacteria	Proteobacteria	Gammaproteobacteria	Pseudomonadales	Saccharospirillaceae	Thalassolituus	Thalassolituus oleivorans	96.73	2.98	3647452	273	25374	13361	2004	89274
mp-deep_mag-0349	Bacteria	Myxococcota	Bradimonadia	Bradymonadales	undef	undef	undef	86.42	1.94	6648200	278	32943	23914	2677	134233
mp-deep_mag-0351	Bacteria	Planctomycetota	Planctomycetes	Planctomycetales	Planctomycetaceae	UBA8437	undef	94.17	6.94	6069240	560	18879	10838	2001	69209
mp-deep_mag-0353	Bacteria	Proteobacteria	Gammaproteobacteria	Pseudomonadales	Moraxellaceae	undef	undef	71.5	2.27	1706642	311	7213	5488	2001	23184
mp-deep_mag-0354	Bacteria	Marinisomatota	Marinisomatia	Marinisomatales	TCS55	undef	undef	57.58	1.1	1417960	244	7415	5811	2004	30664
mp-deep_mag-0355	Bacteria	Proteobacteria	Gammaproteobacteria	Pseudomonadales	HTCC2089	undef	undef	82.65	2.99	3291778	77	99689	42750	2341	295189
mp-deep_mag-0356	Bacteria	Proteobacteria	Gammaproteobacteria	Enterobacterales	Alteromonadaceae	Idiomarina	Idiomarina loihiensis	86.04	4.27	2519775	309	15012	8155	2013	58408
mp-deep_mag-0358	Bacteria	Actinobacteriota	Actinobacteria	Propionibacteriales	Nocardioidaceae	Nocardioides	Nocardioides sp002693615	86.87	5.18	4279195	252	25514	16981	2019	106115
mp-deep_mag-0361	Bacteria	Proteobacteria	Gammaproteobacteria	Pseudomonadales	Pseudomonadaceae	Pseudomonas_D	Pseudomonas_D aestusnigri	80.17	0	3187147	277	17981	11506	2006	66083
mp-deep_mag-0362	Bacteria	Proteobacteria	Gammaproteobacteria	Xanthomonadales	Marinicellaceae	Marinicella	undef	92.05	1.98	3127459	60	82055	52124	2025	198583
mp-deep_mag-0363	Bacteria	Marinisomatota	Marinisomatia	Marinisomatales	UBA1611	GCA-2722105	undef	84.07	0	1601282	209	10214	7662	2035	51242
mp-deep_mag-0366	Bacteria	Proteobacteria	Gammaproteobacteria	Pseudomonadales	Spongiibacteraceae	undef	undef	99.57	0.57	3567305	75	74104	47564	2583	468366
mp-deep_mag-0367	Bacteria	Proteobacteria	Alphaproteobacteria	Rhodobacterales	Rhodobacteraceae	Puniceibacterium	undef	97.04	1.05	4648838	74	181757	62822	2218	531360
mp-deep_mag-0368	Bacteria	Planctomycetota	UBA8108	UBA1146	UBA1146	undef	undef	80.49	3.23	2537492	343	9919	7398	2012	44799
mp-deep_mag-0373	Bacteria	Acidobacteriota	Vicinamibacteria	Vicinamibacterales	UBA8438	UBA8438	undef	76.92	5.61	3641185	234	38032	15561	2006	87549
mp-deep_mag-0375	Bacteria	Chloroflexota	Dehalococcoidia	UBA1151	Bin127	UBA9455	undef	82.21	0.99	1952443	355	6483	5500	2000	37232
mp-deep_mag-0376	Bacteria	Bacteroidota	Bacteroidia	Flavobacteriales	Flavobacteriaceae	UBA3611	undef	93.6	0.91	2624150	342	9938	7673	2005	54801
mp-deep_mag-0378	Bacteria	Proteobacteria	Gammaproteobacteria	Enterobacterales	Alteromonadaceae	Alteromonas_B	Alteromonas_B confluentis	97.53	1.96	4625493	39	161160	118602	9682	410353
mp-deep_mag-0380	Bacteria	Proteobacteria	Gammaproteobacteria	Enterobacterales	Alteromonadaceae	Alteromonas_B	Alteromonas_B sp002729795	59.64	0	3567559	714	5746	4997	2003	35390
mp-deep_mag-0383	Bacteria	Verrucomicrobiota	Verrucomicrobiae	Pedosphaerales	UBA1096	UBA1096	undef	81.35	5.74	2753922	448	7724	6147	2011	34747
mp-deep_mag-0386	Bacteria	Proteobacteria	Gammaproteobacteria	Nevskiales	Nevskiaceae	undef	undef	98.91	0.99	3458443	63	102847	54896	2460	328698
mp-deep_mag-0387	Bacteria	Chloroflexota	Dehalococcoidia	UBA3495	UBA3495	UBA1141	undef	57.24	0.99	1801354	348	6434	5176	2003	26437
mp-deep_mag-0390	Bacteria	Proteobacteria	Alphaproteobacteria	Caulobacterales	Caulobacteraceae	Brevundimonas	undef	85.44	1.3	2398383	84	52791	28552	2075	160086
mp-deep_mag-0391	Bacteria	Gemmatimonadota	Gemmatimonadetes	SG8-23	UBA6960	UBA887	UBA887 sp002311875	84.49	3.3	2795430	174	40832	16066	2039	130688
mp-deep_mag-0397	Bacteria	Proteobacteria	Gammaproteobacteria	Pseudomonadales	Halomonadaceae	Salinicola	Salinicola salarius_A	66.99	8.1	3706451	707	6804	5243	2002	47031
mp-deep_mag-0399	Bacteria	Chloroflexota	Dehalococcoidia	SAR202	GCA-2722455	GCA-2722455	undef	91.75	6.58	1975805	188	28281	10510	2019	204924
mp-deep_mag-0400	Bacteria	SAR324	SAR324	SAR324	NAC60-12	Arctic96AD-7	Arctic96AD-7 sp002082305	85.33	0.89	2606373	404	8654	6451	2000	42847
mp-deep_mag-0401	Bacteria	Verrucomicrobiota	Verrucomicrobiae	Pedosphaerales	UBA1096	UBA1096	undef	67.26	6.42	2612047	515	6016	5072	2004	39348
mp-deep_mag-0404	Bacteria	Bacteroidota	Bacteroidia	Flavobacteriales	Flavobacteriaceae	GCA-2700405	undef	71.68	1.32	1359755	53	52570	25656	2068	91375
mp-deep_mag-0405	Bacteria	Proteobacteria	Alphaproteobacteria	Caulobacterales	Caulobacteraceae	Brevundimonas	Brevundimonas sp001310255	78.66	1.93	2384286	400	7187	5961	2031	26115
mp-deep_mag-0410	Bacteria	Myxococcota	Bradimonadia	Bradymonadales	undef	undef	undef	96.77	5.52	9314298	156	106591	59707	2111	268098
mp-deep_mag-0416	Bacteria	Acidobacteriota	Vicinamibacteria	Vicinamibacterales	UBA823	UBA11600	undef	93.11	6.84	2715432	101	80153	26885	2213	229333
mp-deep_mag-0419	Bacteria	Chloroflexota	Dehalococcoidia	SAR202	UBA11138	Casp-Chloro-G4	undef	53.03	0.99	1385872	237	7603	5848	2001	23633
mp-deep_mag-0420	Bacteria	Bacteroidota	Bacteroidia	Flavobacteriales	Flavobacteriaceae	Robiginitalea	Robiginitalea biformata	99.01	0	3423895	9	425487	380433	63039	1110744
mp-deep_mag-0421	Bacteria	Myxococcota	Bradimonadia	Bradymonadales	undef	undef	undef	95.48	4.71	8999217	344	40038	26161	2017	115749
mp-deep_mag-0422	Bacteria	Proteobacteria	Gammaproteobacteria	UBA10353	LS-SOB	REDSEA-S09-B13	REDSEA-S09-B13 sp003447825	95.12	4.27	3484342	144	52827	24197	2085	135940
mp-deep_mag-0427	Bacteria	Verrucomicrobiota	Verrucomicrobiae	Opitutales	Puniceicoccaceae	BACL24	undef	65.94	4.69	2759695	715	4113	3860	2003	22729
mp-deep_mag-0430	Bacteria	Proteobacteria	Gammaproteobacteria	Pseudomonadales	Spongiibacteraceae	undef	undef	91.66	1.69	3713693	418	11851	8884	2015	34941
mp-deep_mag-0434	Bacteria	Cyanobacteria	Sericytochromatia	UBA7694	undef	undef	undef	91.03	5.56	4776979	147	49719	32496	2572	211381
mp-deep_mag-0435	Bacteria	Proteobacteria	Gammaproteobacteria	Nitrosococcales	Methylophagaceae	Methylophaga	Methylophaga sp002363955	95.29	2.83	2709556	94	47301	28825	2114	177428
mp-deep_mag-0437	Archaea	Thermoplasmatota	Poseidoniia	Poseidoniales	Thalassoarchaeaceae	Thalassarchaeum	Thalassarchaeum betae	71.47	3.2	1343191	54	43538	24874	2048	87044
mp-deep_mag-0438	Bacteria	Bacteroidota	Bacteroidia	Cytophagales	Marinoscillaceae	undef	undef	72.97	2.83	1670348	94	46161	17770	2001	90471
mp-deep_mag-0439	Bacteria	Bdellovibrionota	Bacteriovoracia	Bacteriovoracales	Bacteriovoracaceae	UBA845	UBA845 sp002718735	93.45	2.68	3711536	68	100767	54581	2005	297344
mp-deep_mag-0441	Bacteria	Proteobacteria	Gammaproteobacteria	Methylococcales	Cycloclasticaceae	Cycloclasticus	Cycloclasticus sp002700385	96.87	1.95	2245330	110	39375	20412	2010	159538
mp-deep_mag-0447	Bacteria	Marinisomatota	Marinisomatia	Marinisomatales	TCS55	UBA2126	undef	87.91	1.49	1738326	176	14584	9877	2000	58029
mp-deep_mag-0449	Bacteria	Patescibacteria	Paceibacteria	UBA9983_A	UBA2163	OLB19	undef	63.14	0.85	727588	3	328114	242529	41099	358375
mp-deep_mag-0452	Bacteria	Verrucomicrobiota_A	Chlamydiia	Parachlamydiales	Parachlamydiaceae	undef	undef	92.57	1.35	1819593	27	78870	67392	8851	276856
mp-deep_mag-0455	Bacteria	SAR324	SAR324	SAR324	NAC60-12	Arctic96AD-7	undef	89.58	0	2717958	233	20382	11665	2000	81818
mp-deep_mag-0457	Bacteria	Proteobacteria	Gammaproteobacteria	Ga0077536	Ga0077536	undef	undef	94	6.42	3764873	189	47742	19920	2030	166312
mp-deep_mag-0459	Bacteria	Proteobacteria	Alphaproteobacteria	Sphingomonadales	Sphingomonadaceae	1-14-0-65-65-10	1-14-0-65-65-10 sp002783485	84.31	1.87	2517802	53	90504	47506	2292	193636
mp-deep_mag-0461	Bacteria	Gemmatimonadota	Gemmatimonadetes	SG8-23	UBA6960	undef	undef	96.7	6.59	4131253	144	86804	28689	2009	238851
mp-deep_mag-0465	Archaea	Crenarchaeota	Nitrososphaeria	Nitrososphaerales	UBA57	UBA57	undef	85.19	0.97	758408	23	78374	32974	2050	167574
mp-deep_mag-0466	Bacteria	Proteobacteria	Alphaproteobacteria	Rhodospirillales_A	Casp-alpha2	Casp-alpha2	Casp-alpha2 sp002938075	86.91	6.65	2834354	420	9272	6748	2015	35199
mp-deep_mag-0467	Bacteria	Bacteroidota	Bacteroidia	Flavobacteriales	Flavobacteriaceae	Joostella	Joostella marina	99.34	0.17	4005195	25	197620	160208	2934	484777
mp-deep_mag-0469	Bacteria	Proteobacteria	Gammaproteobacteria	SAR86	SAR86	AEGEAN-183	undef	60.53	2.25	1502394	180	13466	8347	2028	62074
mp-deep_mag-0470	Bacteria	Patescibacteria	Paceibacteria	UBA9983_A	21-14-all-36-13	undef	undef	63.14	0.85	807088	4	291636	201772	49934	334935
mp-deep_mag-0471	Bacteria	Marinisomatota	Marinisomatia	Marinisomatales	UBA8229	UBA8229	undef	79.06	4.5	2312715	402	7627	5753	2006	47723
mp-deep_mag-0472	Bacteria	Proteobacteria	Gammaproteobacteria	Nitrosococcales	Methylophagaceae	Methylophaga	Methylophaga sp002696735	69.03	0.79	2190309	257	12070	8523	2002	57427
mp-deep_mag-0474	Bacteria	Planctomycetota	Phycisphaerae	Phycisphaerales	SM1A02	undef	undef	51.16	1.14	1886227	582	3238	3241	2003	41359
mp-deep_mag-0477	Bacteria	Patescibacteria	Paceibacteria	UBA9983_A	UBA2163	OLB19	undef	80.3	1.72	929387	26	55958	35746	3601	123826
mp-deep_mag-0478	Bacteria	Eremiobacterota	UBP9	UBA4705	undef	undef	undef	94.44	9.26	8141299	599	22161	13591	2002	140601
mp-deep_mag-0480	Bacteria	Actinobacteriota	Actinobacteria	Actinomycetales	Microbacteriaceae	Yonghaparkia	Yonghaparkia sp002729155	92.73	3.93	2389281	283	12934	8443	2004	48061
mp-deep_mag-0483	Bacteria	Proteobacteria	Alphaproteobacteria	Micavibrionales	UBA2020	undef	undef	97.8	2.2	2207526	6	676283	367921	100000	785592
mp-deep_mag-0484	Bacteria	Proteobacteria	Alphaproteobacteria	Micavibrionales	Micavibrionaceae	UM-FILTER-47-13	undef	93.79	1.16	2558507	9	512085	284279	5264	908073
mp-deep_mag-0485	Archaea	Nanoarchaeota	Nanoarchaeia	UBA10117	undef	undef	undef	50.59	0.93	303030	77	4230	3935	2004	19799
mp-deep_mag-0488	Bacteria	Binatota	Binatia	Bin18	Bin18	Bin18	undef	65.67	5.46	3807991	286	20746	13315	2076	63177
mp-deep_mag-0489	Bacteria	Proteobacteria	Gammaproteobacteria	Pseudomonadales	Pseudohongiellaceae	UBA9145	UBA9145 sp002731775	92.39	7.04	3275985	162	48258	20222	2033	270013
mp-deep_mag-0490	Bacteria	Poribacteria	WGA-4E	WGA-4E	UBA9662	UBA9662	undef	98.84	3.3	7377812	447	48535	16505	2014	206200
mp-deep_mag-0491	Bacteria	Bacteroidota	Bacteroidia	Flavobacteriales	Flavobacteriaceae	Croceibacter	Croceibacter atlanticus	93.55	0.19	2431280	66	58577	36838	2829	218832
mp-deep_mag-0494	Bacteria	Bacteroidota	Bacteroidia	Flavobacteriales	Flavobacteriaceae	Mesoflavibacter_B	Mesoflavibacter_B aestuarii	99.67	0.32	2848845	13	294208	219142	20181	672323
mp-deep_mag-0496	Bacteria	Acidobacteriota	UBA6911	undef	undef	undef	undef	85.2	4.49	2915926	368	10345	7924	2001	45739
mp-deep_mag-0502	Bacteria	Proteobacteria	Alphaproteobacteria	Micavibrionales	Micavibrionaceae	UBA1850	UBA1850 sp002338525	93.35	1.3	2015441	21	244618	95973	2211	591413
mp-deep_mag-0503	Bacteria	Planctomycetota	Planctomycetes	Pirellulales	Pirellulaceae	UBA721	undef	71.68	0	2543283	390	8104	6521	2004	36035
mp-deep_mag-0505	Bacteria	Proteobacteria	Alphaproteobacteria	UBA828	undef	undef	undef	79.75	8.4	3155360	565	6841	5585	2001	32786
mp-deep_mag-0507	Archaea	Crenarchaeota	Nitrososphaeria	Nitrososphaerales	UBA57	undef	undef	100	1.46	1289162	60	139921	21486	2018	230291
mp-deep_mag-0508	Bacteria	Bacteroidota	Bacteroidia	Flavobacteriales	Flavobacteriaceae	Muricauda	Muricauda sp002711825	65.52	0	3452677	164	35196	21053	2000	169048
mp-deep_mag-0509	Bacteria	Proteobacteria	Alphaproteobacteria	Rhodobacterales	Rhodobacteraceae	Salipiger	Salipiger thiooxidans	94.83	6.82	5886968	155	105345	37980	2196	341392
mp-deep_mag-0510	Bacteria	Bacteroidota	Bacteroidia	Flavobacteriales	Flavobacteriaceae	undef	undef	75.98	1.71	1693906	372	5054	4554	2007	22088
mp-deep_mag-0511	Bacteria	Proteobacteria	Gammaproteobacteria	Pseudomonadales	Pseudomonadaceae	Pseudomonas_A	Pseudomonas_A stutzeri_AI	97.41	1.17	4691839	123	69182	38145	2032	209033
mp-deep_mag-0512	Bacteria	Proteobacteria	Gammaproteobacteria	Pseudomonadales	Porticoccaceae	50-400-T64	undef	97.75	1.6	2916481	147	31318	19840	2035	107266
mp-deep_mag-0514	Bacteria	Planctomycetota	UBA1135	UBA1135	UBA1135	UBA1135	UBA1135 sp002311925	90.32	0	1725742	97	28385	17791	2006	99825
mp-deep_mag-0518	Bacteria	Proteobacteria	Gammaproteobacteria	Nitrosococcales	Methylophagaceae	Methylophaga	Methylophaga sp002706095	96.14	2.89	3102623	118	49034	26293	2054	259640
mp-deep_mag-0519	Bacteria	Verrucomicrobiota	Verrucomicrobiae	Pedosphaerales	UBA1096	UBA1096	undef	70.53	1.35	2342612	405	7749	5784	2002	75025
mp-deep_mag-0523	Bacteria	Proteobacteria	Gammaproteobacteria	Nitrosococcales	Methylophagaceae	Methylophaga	Methylophaga sp002354555	88.4	7.56	3012316	181	24949	16643	2002	113759
mp-deep_mag-0524	Bacteria	Acidobacteriota	Bin61	Bin61	undef	undef	undef	50.43	1.71	1981193	157	19611	12619	2008	70664
mp-deep_mag-0526	Archaea	Thermoplasmatota	Poseidoniia	Poseidoniales	Thalassoarchaeaceae	UBA59	UBA59 sp002505495	52.61	0	1042456	245	4924	4255	2006	14980
mp-deep_mag-0527	Bacteria	Proteobacteria	Gammaproteobacteria	Nevskiales	Nevskiaceae	Polycyclovorans	Polycyclovorans sp002706265	99.46	2.36	3064145	75	156627	40855	2005	500317
mp-deep_mag-0528	Bacteria	Proteobacteria	Alphaproteobacteria	Rhodobacterales	Rhodobacteraceae	Maritimibacter	Maritimibacter alkaliphilus	99.7	3.33	4152113	19	449478	218532	3954	1117574
mp-deep_mag-0531	Bacteria	Proteobacteria	Gammaproteobacteria	Pseudomonadales	Moraxellaceae	Acinetobacter	Acinetobacter johnsonii	98.38	1.15	3358994	169	30687	19876	2056	105006
mp-deep_mag-0533	Bacteria	Proteobacteria	Alphaproteobacteria	Rhodobacterales	Rhodobacteraceae	Paracoccus	Paracoccus sp002294185	96.97	0.62	3511586	41	162614	85648	3994	512321
mp-deep_mag-0534	Archaea	Nanoarchaeota	Nanoarchaeia	Woesearchaeales	GW2011-AR4	GCA-2688925	undef	78.12	1.87	1142374	135	11986	8462	2011	42816
mp-deep_mag-0535	Bacteria	Proteobacteria	Gammaproteobacteria	UBA10353	LS-SOB	UBA11791	UBA11791 sp002714255	91.46	2.8	3189164	165	46565	19328	2001	129505
mp-deep_mag-0539	Bacteria	Myxococcota	Polyangia	Polyangiales	Sandaracinaceae	undef	undef	93.87	6.76	10984052	826	19111	13298	2024	74136
mp-deep_mag-0542	Bacteria	Proteobacteria	Alphaproteobacteria	Rhodobacterales	Rhodobacteraceae	Pseudooceanicola	Pseudooceanicola atlanticus	92.07	0.9	4197046	57	127484	73632	2311	365145
mp-deep_mag-0545	Bacteria	Proteobacteria	Alphaproteobacteria	Caulobacterales	Hyphomonadaceae	Henriciella	undef	94.46	2.39	3547295	46	208629	77115	2001	417404
mp-deep_mag-0548	Bacteria	Proteobacteria	Gammaproteobacteria	Enterobacterales	Alteromonadaceae	Alteromonas	Alteromonas sp002691125	95.3	1.62	4302651	197	44103	21841	2103	170636
mp-deep_mag-0549	Archaea	Thermoplasmatota	Poseidoniia	Poseidoniales	Thalassoarchaeaceae	MGIIb-O1	MGIIb-O1 sp002498525	76.34	2.57	1407112	115	17612	12236	2013	73879
mp-deep_mag-0553	Bacteria	Proteobacteria	Alphaproteobacteria	Sphingomonadales	Sphingomonadaceae	Sphingobium	Sphingobium sp002457415	98.15	7.14	4055704	99	77143	40967	2084	213907
mp-deep_mag-0554	Bacteria	Proteobacteria	Gammaproteobacteria	Burkholderiales	Rhodocyclaceae	undef	undef	67.05	0.73	2744797	622	4992	4413	2000	16580
mp-deep_mag-0555	Bacteria	Bacteroidota	Bacteroidia	Flavobacteriales	Flavobacteriaceae	Zunongwangia	Zunongwangia profunda	95.73	3.82	5723321	469	23947	12203	2001	109829
mp-deep_mag-0557	Bacteria	Proteobacteria	Alphaproteobacteria	Rhodobacterales	Rhodobacteraceae	Sulfitobacter	Sulfitobacter sp001634775	76.57	1.44	2742065	326	12026	8411	2026	49237
mp-deep_mag-0559	Bacteria	UBA8248	UBA8248	undef	undef	undef	undef	56.41	0	2224602	249	12166	8934	2006	41049
mp-deep_mag-0560	Bacteria	Proteobacteria	Alphaproteobacteria	Micavibrionales	Micavibrionaceae	TMED27	undef	91.09	2.48	2189171	204	16397	10731	2020	46065
mp-deep_mag-0562	Bacteria	Proteobacteria	Alphaproteobacteria	Rhodobacterales	Rhodobacteraceae	Mameliella	undef	90.96	2.51	5057992	145	69891	34883	2039	299255
mp-deep_mag-0564	Bacteria	Proteobacteria	Alphaproteobacteria	UBA7887	UBA7887	MarineAlpha9-Bin7	MarineAlpha9-Bin7 sp002937585	93.74	7.77	3980558	367	21532	10846	2014	117216
mp-deep_mag-0566	Bacteria	Proteobacteria	Alphaproteobacteria	Caulobacterales	Maricaulaceae	Oceanicaulis	undef	62.47	0.67	2059960	384	6115	5364	2000	20061
mp-deep_mag-0568	Bacteria	Marinisomatota	Marinisomatia	SCGC-AAA003-L08	SCGC-AAA003-L08	undef	undef	57.48	1.1	1084233	270	4290	4016	2011	19512
mp-deep_mag-0569	Bacteria	Patescibacteria	Paceibacteria	Paceibacterales	UBA10102	01-FULL-49-22b	undef	59.01	1.69	398938	86	5568	4639	2064	12988
mp-deep_mag-0570	Bacteria	Proteobacteria	Gammaproteobacteria	UBA10353	LS-SOB	GCA-2726415	undef	77.49	3.12	2084750	281	8792	7419	2046	32623
mp-deep_mag-0571	Bacteria	Chloroflexota	Dehalococcoidia	SAR202	GCA-002694895	GCA-002694895	undef	91.75	0	1680654	156	22734	10773	2036	100498
mp-deep_mag-0572	Bacteria	Proteobacteria	Alphaproteobacteria	Caulobacterales	Hyphomonadaceae	Hyphomonas	Hyphomonas sp000682775	95.62	1.71	3415122	99	55591	34496	2096	291892
mp-deep_mag-0573	Bacteria	Bdellovibrionota	Bacteriovoracia	Bacteriovoracales	Bacteriovoracaceae	DB6-IX	DB6-IX sp002686115	86.21	1.79	3358708	231	24156	14540	2081	114784
mp-deep_mag-0576	Bacteria	Patescibacteria	Paceibacteria	Paceibacterales	UBA10102	01-FULL-49-22b	undef	60.06	3.67	469063	50	14982	9381	2024	40523
mp-deep_mag-0577	Bacteria	Bacteroidota	Bacteroidia	Flavobacteriales	BACL11	TMED123	undef	53.26	4.03	955814	223	4704	4286	2003	32011
mp-deep_mag-0578	Bacteria	Bacteroidota	Bacteroidia	Flavobacteriales	undef	undef	undef	99.46	0	3333333	21	354805	158730	2094	754493
mp-deep_mag-0580	Bacteria	Bacteroidota	Bacteroidia	Flavobacteriales	Flavobacteriaceae	BACL21	BACL21 sp002694465	98.35	0.95	3099617	55	132766	56357	2004	331760
mp-deep_mag-0582	Bacteria	Proteobacteria	Gammaproteobacteria	Pseudomonadales	HTCC2089	UBA9659	undef	68.03	3.92	3053210	661	5064	4619	2006	33413
mp-deep_mag-0584	Bacteria	Bacteroidota	Bacteroidia	Flavobacteriales	Flavobacteriaceae	Mesonia	undef	56.8	2.53	2347738	497	5573	4724	2000	38226
mp-deep_mag-0585	Bacteria	Bacteroidota	Bacteroidia	Flavobacteriales	Flavobacteriaceae	GCA-2733415	undef	87.94	2.26	2857389	466	7649	6132	2003	30850
mp-deep_mag-0586	Bacteria	Gemmatimonadota	Gemmatimonadetes	SG8-23	UBA6960	undef	undef	96.64	8.79	3303802	227	38760	14554	2001	137307
mp-deep_mag-0589	Bacteria	Proteobacteria	Alphaproteobacteria	Sphingomonadales	Sphingomonadaceae	Erythrobacter_A	Erythrobacter_A sp002895025	67.47	6.04	2722503	485	7305	5613	2003	53543
mp-deep_mag-0590	Bacteria	Gemmatimonadota	Gemmatimonadetes	SG8-23	UBA6960	UBA822	undef	95.54	4.95	2992433	167	39620	17919	2001	198015
mp-deep_mag-0591	Bacteria	Proteobacteria	Gammaproteobacteria	Pseudomonadales	Moraxellaceae	Psychrobacter	Psychrobacter sp000511655	85.25	1.11	2359523	240	14211	9831	2011	57856
mp-deep_mag-0592	Bacteria	Actinobacteriota	Actinobacteria	Propionibacteriales	Nocardioidaceae	Nocardioides	Nocardioides sp001627335	74.53	5.57	3412711	456	11382	7484	2000	54941
mp-deep_mag-0593	Bacteria	Bacteroidota	Bacteroidia	Flavobacteriales	Flavobacteriaceae	Gelidibacter	undef	99.67	3.05	2972626	19	298827	156454	2713	539822
mp-deep_mag-0596	Bacteria	Proteobacteria	Alphaproteobacteria	Rhizobiales	TMED25	GCA-002731945	GCA-002731945 sp002731945	84.15	0	1642890	79	92703	20796	2006	312805
mp-deep_mag-0598	Bacteria	Proteobacteria	Alphaproteobacteria	Caulobacterales	Hyphomonadaceae	Hyphomonas	undef	66.12	2.16	2489328	637	4228	3908	2000	14327
mp-deep_mag-0600	Bacteria	Bacteroidota	Bacteroidia	Flavobacteriales	Flavobacteriaceae	undef	undef	87.63	4.25	2422881	397	7905	6103	2006	46099
mp-deep_mag-0603	Bacteria	Bacteroidota	Rhodothermia	Balneolales	Balneolaceae	Balneola	Balneola sp002364085	98.88	0	3367763	24	189105	140323	2629	548335
mp-deep_mag-0604	Bacteria	Verrucomicrobiota	Kiritimatiellae	SS1-B-03-39	undef	undef	undef	69.97	1.04	3087883	463	8882	6669	2007	29148
mp-deep_mag-0605	Archaea	Crenarchaeota	Nitrososphaeria	Nitrososphaerales	Nitrosopumilaceae	Nitrosopumilus	undef	95.07	1.94	1181304	76	29366	15543	2024	70776
mp-deep_mag-0606	Bacteria	Bacteroidota	Bacteroidia	Flavobacteriales	Cryomorphaceae	UBA7878	undef	99.46	0	3818976	85	74239	44929	2043	455754
mp-deep_mag-0607	Bacteria	Proteobacteria	Alphaproteobacteria	Micavibrionales	GCA-2720935	GCA-2720935	undef	97.8	0	1930564	9	282085	214507	2975	864353
mp-deep_mag-0608	Bacteria	Bacteroidota	Bacteroidia	Chitinophagales	Saprospiraceae	Lewinella	undef	95.5	2.5	6735695	453	22746	14869	2010	90231
mp-deep_mag-0609	Bacteria	Marinisomatota	Marinisomatia	Marinisomatales	UBA1611	GCA-2722105	undef	86.81	3.85	2236218	326	9123	6860	2008	56077
mp-deep_mag-0610	Bacteria	Proteobacteria	Alphaproteobacteria	Rhizobiales	Rhizobiaceae	Pseudaminobacter	undef	57.36	5.88	3165281	717	5017	4415	2000	18191
mp-deep_mag-0611	Bacteria	Proteobacteria	Gammaproteobacteria	SAR86	SAR86	AEGEAN-183	undef	68.26	6.43	1607417	91	30875	17664	2019	91960
mp-deep_mag-0612	Bacteria	Verrucomicrobiota	Verrucomicrobiae	Verrucomicrobiales	Akkermansiaceae	undef	undef	98.58	1.36	6152997	319	40032	19288	2020	154634
mp-deep_mag-0614	Bacteria	Chloroflexota	Dehalococcoidia	UBA1151	Bin127	UBA9455	UBA9455 sp002313245	96.7	3.96	2860005	195	31953	14667	2072	146332
mp-deep_mag-0616	Archaea	Halobacterota	Halobacteria	Halobacteriales	UBA12382	UBA12382	undef	88.4	0	1135403	28	76930	40550	2267	249291
mp-deep_mag-0617	Bacteria	Proteobacteria	Gammaproteobacteria	Pseudomonadales	Alcanivoracaceae	Alcanivorax	Alcanivorax sp000155615	86.43	6.2	3353263	301	17080	11140	2039	82774
mp-deep_mag-0619	Bacteria	Marinisomatota	Marinisomatia	Marinisomatales	S15-B10	UBA2125	UBA2125 sp002311275	87.91	1.1	2212070	105	52606	21067	2102	138951

[truncated: 5 more sheets: Supplementary Data 10, Supplementary Data 11, Supplementary Data 12, Supplementary Data 13, Supplementary Data 14]
